# Supplementary material for: Study of Structural, Vibrational, and Molecular Docking Properties of (1S,9aR)-1-({4-[4-(Benzyloxy)-3-methoxyphenyl]-1H-1,2,3-triazol-1-yl}methyl)octahydro-2H-quinolizine
Source: Molecules. 2026 Jan 8;31(2):218. doi: 10.3390/molecules31020218 (PMC12844229; doi:10.3390/molecules31020218)
Supplement: Supplementary file 1 [file molecules-31-00218-s001.zip]

Archive with 3 entries (2 files):
- molecules-3991197-supplementary/
- molecules-3991197-supplementary/Turdybekov2025_compound4.cif
- molecules-3991197-supplementary/Turdybekov2025_Molecules_SI_revision.pdf
