# Supplementary material for: Study of Structural, Vibrational, and Molecular Docking Properties of (1S,9aR)-1-({4-[4-(Benzyloxy)-3-methoxyphenyl]-1H-1,2,3-triazol-1-yl}methyl)octahydro-2H-quinolizine
Source: Molecules. 2026 Jan 8;31(2):218. doi: 10.3390/molecules31020218 (PMC12844229; doi:10.3390/molecules31020218)
Supplement: Supplementary file 1 [file molecules-31-00218-s001.zip › molecules-3991197-supplementary/Turdybekov2025_compound4.cif]

 
data_lup43krg
 
_audit_creation_method            'SHELXL-2018/3'
_shelx_SHELXL_version_number      '2018/3'
_chemical_name_systematic         ?
_chemical_name_common             ?
_chemical_melting_point           ?
_chemical_formula_moiety          'C26 H32 N4 O2'
_chemical_formula_sum
 'C26 H32 N4 O2' 
_chemical_formula_weight          432.55

loop_
 _atom_type_symbol
 _atom_type_description
 _atom_type_scat_dispersion_real
 _atom_type_scat_dispersion_imag
 _atom_type_scat_source
 'C'  'C'   0.0033   0.0016
 'International Tables Vol C Tables 4.2.6.8 and 6.1.1.4'
 'H'  'H'   0.0000   0.0000
 'International Tables Vol C Tables 4.2.6.8 and 6.1.1.4'
 'N'  'N'   0.0061   0.0033
 'International Tables Vol C Tables 4.2.6.8 and 6.1.1.4'
 'O'  'O'   0.0106   0.0060
 'International Tables Vol C Tables 4.2.6.8 and 6.1.1.4'
 
_space_group_crystal_system       monoclinic
_space_group_IT_number            5
_space_group_name_H-M_alt         'C 2'
_space_group_name_Hall            'C 2y'
 
_shelx_space_group_comment
;
The symmetry employed for this shelxl refinement is uniquely defined
by the following loop, which should always be used as a source of
symmetry information in preference to the above space-group names.
They are only intended as comments.
;
 
loop_
 _space_group_symop_operation_xyz
 'x, y, z'
 '-x, y, -z'
 'x+1/2, y+1/2, z'
 '-x+1/2, y+1/2, -z'
 
_cell_length_a                    20.817(7)
_cell_length_b                    5.6194(16)
_cell_length_c                    20.774(7)
_cell_angle_alpha                 90
_cell_angle_beta                  101.937(12)
_cell_angle_gamma                 90
_cell_volume                      2377.6(14)
_cell_formula_units_Z             4
_cell_measurement_temperature     297(2)
_cell_measurement_reflns_used     2818
_cell_measurement_theta_min       2.42
_cell_measurement_theta_max       21.31
 
_exptl_crystal_description        'needle'
_exptl_crystal_colour             'colourless'
_exptl_crystal_density_meas       ?
_exptl_crystal_density_method     ?
_exptl_crystal_density_diffrn     1.208          
_exptl_crystal_F_000              928
_exptl_transmission_factor_min    ?
_exptl_transmission_factor_max    ?
_exptl_crystal_size_max           0.660
_exptl_crystal_size_mid           0.080
_exptl_crystal_size_min           0.066
_exptl_absorpt_coefficient_mu     0.078
_shelx_estimated_absorpt_T_min    0.950
_shelx_estimated_absorpt_T_max    0.995
_exptl_absorpt_correction_type    multi-scan
_exptl_absorpt_correction_T_min   0.5030
_exptl_absorpt_correction_T_max   0.7452
_exptl_absorpt_process_details    SADABS-2016/2
_exptl_absorpt_special_details    ?
_diffrn_ambient_temperature       297(2)
_diffrn_radiation_wavelength      0.71073
_diffrn_radiation_type            MoK\a
_diffrn_source                    'sealed tube'
_diffrn_measurement_device_type   'Bruker APEX-II CCD'
_diffrn_measurement_method        '\f and \w scans'
_diffrn_detector_area_resol_mean  ?
_diffrn_reflns_number             19750
_diffrn_reflns_av_unetI/netI      0.1164
_diffrn_reflns_av_R_equivalents   0.1282
_diffrn_reflns_limit_h_min        -24
_diffrn_reflns_limit_h_max        24
_diffrn_reflns_limit_k_min        -6
_diffrn_reflns_limit_k_max        6
_diffrn_reflns_limit_l_min        -25
_diffrn_reflns_limit_l_max        25
_diffrn_reflns_theta_min          2.522
_diffrn_reflns_theta_max          25.485
_diffrn_reflns_theta_full         25.242
_diffrn_measured_fraction_theta_max   0.993
_diffrn_measured_fraction_theta_full  0.997
_diffrn_reflns_Laue_measured_fraction_max    0.993
_diffrn_reflns_Laue_measured_fraction_full   0.997
_diffrn_reflns_point_group_measured_fraction_max   0.956
_diffrn_reflns_point_group_measured_fraction_full  0.963
_reflns_number_total              4216
_reflns_number_gt                 2301
_reflns_threshold_expression      'I > 2\s(I)'
_reflns_Friedel_coverage          0.734
_reflns_Friedel_fraction_max      0.909
_reflns_Friedel_fraction_full     0.921
 
_reflns_special_details
;
 Reflections were merged by SHELXL according to the crystal
 class for the calculation of statistics and refinement.
 
 _reflns_Friedel_fraction is defined as the number of unique
 Friedel pairs measured divided by the number that would be
 possible theoretically, ignoring centric projections and
 systematic absences.
;
 
_computing_data_collection        'Bruker APEX2'
_computing_cell_refinement        'Bruker SAINT'
_computing_data_reduction         'Bruker SAINT'
_computing_structure_solution     'SHELXT 2014/5 (Sheldrick, 2014)'
_computing_structure_refinement 'SHELXL-2018/3 (Sheldrick, 2018)'
_computing_molecular_graphics     'Bruker SHELXTL'
_computing_publication_material   'Bruker SHELXTL'
_refine_special_details           ?
_refine_ls_structure_factor_coef  Fsqd
_refine_ls_matrix_type            full
_refine_ls_weighting_scheme       calc
_refine_ls_weighting_details
'w=1/[\s^2^(Fo^2^)+(0.2000P)^2^] where P=(Fo^2^+2Fc^2^)/3'
_atom_sites_solution_primary      direct
_atom_sites_solution_secondary    difmap
_atom_sites_solution_hydrogens    geom
_refine_ls_hydrogen_treatment     constr
_refine_ls_extinction_method      none
_refine_ls_extinction_coef        .
_refine_ls_abs_structure_details
;
 Flack x determined using 700 quotients [(I+)-(I-)]/[(I+)+(I-)]
 (Parsons, Flack and Wagner, Acta Cryst. B69 (2013) 249-259).
;
_refine_ls_abs_structure_Flack    -1.1(10)
_chemical_absolute_configuration  ?
_refine_ls_number_reflns          4216
_refine_ls_number_parameters      290
_refine_ls_number_restraints      1
_refine_ls_R_factor_all           0.1845
_refine_ls_R_factor_gt            0.1142
_refine_ls_wR_factor_ref          0.3542
_refine_ls_wR_factor_gt           0.3043
_refine_ls_goodness_of_fit_ref    1.156
_refine_ls_restrained_S_all       1.155
_refine_ls_shift/su_max           0.000
_refine_ls_shift/su_mean          0.000
 
loop_
 _atom_site_label
 _atom_site_type_symbol
 _atom_site_fract_x
 _atom_site_fract_y
 _atom_site_fract_z
 _atom_site_U_iso_or_equiv
 _atom_site_adp_type
 _atom_site_occupancy
 _atom_site_site_symmetry_order  
 _atom_site_calc_flag
 _atom_site_refinement_flags_posn
 _atom_site_refinement_flags_adp
 _atom_site_refinement_flags_occupancy
 _atom_site_disorder_assembly
 _atom_site_disorder_group
O1 O 0.2755(3) 0.5531(12) 0.3624(3) 0.0580(19) Uani 1 1 d . . . . .
N4 N 0.4430(4) 0.2243(15) 0.6445(4) 0.055(2) Uani 1 1 d . . . . .
C25 C 0.4118(6) 0.046(2) 0.3967(6) 0.085(4) Uani 1 1 d . . . . .
H25A H 0.451533 0.137707 0.403893 0.128 Uiso 1 1 calc R U . . .
H25B H 0.408948 -0.049787 0.357927 0.128 Uiso 1 1 calc R U . . .
H25C H 0.411912 -0.055184 0.433934 0.128 Uiso 1 1 calc R U . . .
N1 N 0.4737(4) 0.4799(14) 0.7222(4) 0.049(2) Uani 1 1 d . . . . .
N2 N 0.6336(5) 0.5632(17) 0.8915(5) 0.075(3) Uani 1 1 d . . . . .
N3 N 0.4740(4) 0.2409(16) 0.7062(4) 0.058(2) Uani 1 1 d . . . . .
C26 C 0.3896(5) 0.3198(16) 0.5046(5) 0.047(2) Uani 1 1 d . . . . .
H26 H 0.417726 0.190092 0.514290 0.057 Uiso 1 1 calc R U . . .
C1 C 0.1477(8) 0.775(3) 0.1425(7) 0.103(6) Uani 1 1 d . . . . .
H1 H 0.129126 0.785495 0.097862 0.124 Uiso 1 1 calc R U . . .
C2 C 0.1862(9) 0.953(3) 0.1729(7) 0.102(5) Uani 1 1 d . . . . .
H4 H 0.194800 1.083801 0.148605 0.123 Uiso 1 1 calc R U . . .
C3 C 0.2128(7) 0.943(2) 0.2390(6) 0.080(4) Uani 1 1 d . . . . .
H3 H 0.238046 1.069717 0.258992 0.096 Uiso 1 1 calc R U . . .
C4 C 0.2030(4) 0.7518(18) 0.2761(5) 0.050(2) Uani 1 1 d . . . . .
C5 C 0.2301(5) 0.748(2) 0.3481(5) 0.063(3) Uani 1 1 d . . . . .
H29 H 0.252455 0.896708 0.361784 0.075 Uiso 1 1 calc R U . . .
H28 H 0.194904 0.728430 0.371743 0.075 Uiso 1 1 calc R U . . .
C6 C 0.3073(5) 0.5400(16) 0.4263(5) 0.048(2) Uani 1 1 d . . . . .
C7 C 0.3026(5) 0.6895(18) 0.4767(5) 0.054(3) Uani 1 1 d . . . . .
H5 H 0.273343 0.816338 0.468012 0.065 Uiso 1 1 calc R U . . .
C8 C 0.3382(4) 0.6637(16) 0.5390(5) 0.048(2) Uani 1 1 d . . . . .
H27 H 0.332178 0.768994 0.571811 0.058 Uiso 1 1 calc R U . . .
C9 C 0.3844(4) 0.4772(16) 0.5541(4) 0.042(2) Uani 1 1 d . . . . .
C10 C 0.4212(4) 0.4446(15) 0.6217(5) 0.043(2) Uani 1 1 d . . . . .
C11 C 0.4410(5) 0.602(2) 0.6696(5) 0.058(3) Uani 1 1 d . . . . .
H6 H 0.433655 0.765750 0.667302 0.070 Uiso 1 1 calc R U . . .
C12 C 0.5036(5) 0.5479(19) 0.7874(5) 0.053(3) Uani 1 1 d . . . . .
H25 H 0.517772 0.406939 0.813415 0.063 Uiso 1 1 calc R U . . .
H24 H 0.471863 0.631116 0.807336 0.063 Uiso 1 1 calc R U . . .
C13 C 0.5647(5) 0.7148(19) 0.7872(4) 0.054(3) Uani 1 1 d . . . . .
H9 H 0.548373 0.864202 0.765467 0.065 Uiso 1 1 calc R U . . .
C14 C 0.6001(5) 0.7730(16) 0.8568(5) 0.056(3) Uani 1 1 d . . . . .
H17 H 0.634228 0.889384 0.853322 0.067 Uiso 1 1 calc R U . . .
C15 C 0.6719(8) 0.623(3) 0.9570(7) 0.103(5) Uani 1 1 d . . . . .
H20 H 0.706763 0.732757 0.953096 0.123 Uiso 1 1 calc R U . . .
H13 H 0.691698 0.479724 0.978692 0.123 Uiso 1 1 calc R U . . .
C16 C 0.6250(11) 0.740(4) 0.9990(8) 0.124(6) Uani 1 1 d . . . . .
H14 H 0.591541 0.625843 1.004666 0.149 Uiso 1 1 calc R U . . .
H2 H 0.650182 0.780930 1.042267 0.149 Uiso 1 1 calc R U . . .
C17 C 0.1365(6) 0.584(3) 0.1771(7) 0.079(4) Uani 1 1 d . . . . .
H31 H 0.110423 0.461139 0.156309 0.095 Uiso 1 1 calc R U . . .
C18 C 0.1638(5) 0.569(2) 0.2442(6) 0.066(3) Uani 1 1 d . . . . .
H30 H 0.155638 0.435883 0.267769 0.079 Uiso 1 1 calc R U . . .
C19 C 0.6113(6) 0.603(2) 0.7485(6) 0.069(3) Uani 1 1 d . . . . .
H10 H 0.586971 0.555555 0.705492 0.082 Uiso 1 1 calc R U . . .
H23 H 0.643820 0.719962 0.742281 0.082 Uiso 1 1 calc R U . . .
C20 C 0.6451(6) 0.392(3) 0.7835(7) 0.086(4) Uani 1 1 d . . . . .
H11 H 0.678026 0.334360 0.760425 0.103 Uiso 1 1 calc R U . . .
H12 H 0.613431 0.265584 0.783958 0.103 Uiso 1 1 calc R U . . .
C21 C 0.6768(6) 0.457(3) 0.8524(7) 0.090(4) Uani 1 1 d . . . . .
H22 H 0.696330 0.314976 0.874735 0.108 Uiso 1 1 calc R U . . .
H21 H 0.712203 0.568110 0.850878 0.108 Uiso 1 1 calc R U . . .
C22 C 0.5931(9) 0.957(3) 0.9660(6) 0.109(5) Uani 1 1 d . . . . .
H16 H 0.626103 1.075828 0.962731 0.131 Uiso 1 1 calc R U . . .
H15 H 0.563225 1.023878 0.991391 0.131 Uiso 1 1 calc R U . . .
C23 C 0.5556(8) 0.888(2) 0.8976(5) 0.085(4) Uani 1 1 d . . . . .
H19 H 0.520753 0.778290 0.901688 0.102 Uiso 1 1 calc R U . . .
H18 H 0.535564 1.029298 0.875093 0.102 Uiso 1 1 calc R U . . .
C24 C 0.3550(5) 0.3480(18) 0.4419(5) 0.050(2) Uani 1 1 d . . . . .
O3 O 0.3569(4) 0.2019(16) 0.3882(3) 0.072(2) Uani 1 1 d . . . . .
 
loop_
 _atom_site_aniso_label
 _atom_site_aniso_U_11
 _atom_site_aniso_U_22
 _atom_site_aniso_U_33
 _atom_site_aniso_U_23
 _atom_site_aniso_U_13
 _atom_site_aniso_U_12
O1 0.060(4) 0.049(5) 0.060(4) -0.006(3) 0.002(3) 0.015(3)
N4 0.060(5) 0.022(4) 0.078(6) 0.005(4) 0.003(4) 0.008(4)
C25 0.091(9) 0.077(10) 0.093(9) -0.025(7) 0.031(7) 0.023(8)
N1 0.055(5) 0.030(5) 0.061(5) 0.004(4) 0.010(4) -0.001(4)
N2 0.084(7) 0.045(6) 0.079(6) 0.013(5) -0.019(5) 0.003(5)
N3 0.068(5) 0.029(5) 0.073(6) 0.006(4) 0.003(5) 0.009(4)
C26 0.040(5) 0.026(5) 0.073(7) 0.005(4) 0.007(5) 0.007(4)
C1 0.128(13) 0.104(15) 0.060(8) -0.008(9) -0.022(8) 0.027(10)
C2 0.173(15) 0.047(8) 0.082(10) 0.019(8) 0.018(10) 0.000(10)
C3 0.120(10) 0.040(7) 0.073(8) 0.002(6) 0.004(7) -0.009(7)
C4 0.043(5) 0.035(6) 0.070(7) 0.000(5) 0.008(5) 0.009(4)
C5 0.062(6) 0.052(7) 0.071(7) 0.004(6) 0.006(5) 0.027(6)
C6 0.054(6) 0.034(6) 0.054(6) 0.007(4) 0.006(5) 0.003(4)
C7 0.059(6) 0.029(6) 0.070(7) 0.003(5) 0.005(5) 0.010(4)
C8 0.047(5) 0.027(6) 0.069(7) -0.001(4) 0.008(5) 0.005(4)
C9 0.052(5) 0.022(5) 0.052(5) 0.002(4) 0.011(4) 0.001(4)
C10 0.049(5) 0.019(5) 0.061(6) 0.004(4) 0.009(5) -0.001(4)
C11 0.065(6) 0.040(6) 0.068(7) 0.009(5) 0.009(5) 0.000(5)
C12 0.056(6) 0.048(7) 0.050(6) 0.001(5) 0.003(5) 0.003(5)
C13 0.062(6) 0.034(6) 0.060(6) 0.012(5) 0.000(5) 0.021(5)
C14 0.070(7) 0.028(6) 0.065(6) 0.010(5) 0.003(5) 0.000(5)
C15 0.097(10) 0.070(10) 0.113(11) 0.030(8) -0.043(9) -0.012(8)
C16 0.163(17) 0.100(14) 0.095(11) 0.012(11) -0.005(11) -0.021(14)
C17 0.067(8) 0.064(9) 0.102(10) 0.000(8) 0.006(7) -0.015(7)
C18 0.061(7) 0.057(7) 0.080(8) 0.001(6) 0.016(6) -0.015(6)
C19 0.064(6) 0.061(7) 0.081(8) 0.025(6) 0.018(6) 0.002(6)
C20 0.061(7) 0.079(10) 0.119(11) 0.008(8) 0.018(7) 0.015(7)
C21 0.061(7) 0.067(9) 0.129(12) 0.028(9) -0.008(8) 0.007(7)
C22 0.166(16) 0.086(11) 0.070(9) -0.020(8) 0.011(9) -0.005(11)
C23 0.135(12) 0.057(8) 0.054(7) -0.007(6) -0.005(7) 0.003(8)
C24 0.046(5) 0.041(6) 0.065(7) 0.000(5) 0.016(5) -0.008(5)
O3 0.081(5) 0.061(5) 0.068(5) -0.011(4) 0.002(4) 0.022(4)
 
_geom_special_details
;
 All esds (except the esd in the dihedral angle between two l.s. planes)
 are estimated using the full covariance matrix.  The cell esds are taken
 into account individually in the estimation of esds in distances, angles
 and torsion angles; correlations between esds in cell parameters are only
 used when they are defined by crystal symmetry.  An approximate (isotropic)
 treatment of cell esds is used for estimating esds involving l.s. planes.
;
 
loop_
 _geom_bond_atom_site_label_1
 _geom_bond_atom_site_label_2
 _geom_bond_distance
 _geom_bond_site_symmetry_2
 _geom_bond_publ_flag
O1 C6 1.357(11) . ?
O1 C5 1.436(12) . ?
N4 N3 1.312(11) . ?
N4 C10 1.369(12) . ?
C25 O3 1.422(14) . ?
C25 H25A 0.9600 . ?
C25 H25B 0.9600 . ?
C25 H25C 0.9600 . ?
N1 C11 1.350(12) . ?
N1 N3 1.384(12) . ?
N1 C12 1.421(12) . ?
N2 C21 1.458(17) . ?
N2 C15 1.467(15) . ?
N2 C14 1.479(12) . ?
C26 C24 1.361(12) . ?
C26 C9 1.377(13) . ?
C26 H26 0.9300 . ?
C1 C17 1.34(2) . ?
C1 C2 1.35(2) . ?
C1 H1 0.9300 . ?
C2 C3 1.372(16) . ?
C2 H4 0.9300 . ?
C3 C4 1.361(16) . ?
C3 H3 0.9300 . ?
C4 C18 1.391(14) . ?
C4 C5 1.486(13) . ?
C5 H29 0.9700 . ?
C5 H28 0.9700 . ?
C6 C7 1.361(14) . ?
C6 C24 1.457(13) . ?
C7 C8 1.361(12) . ?
C7 H5 0.9300 . ?
C8 C9 1.413(12) . ?
C8 H27 0.9300 . ?
C9 C10 1.467(12) . ?
C10 C11 1.333(14) . ?
C11 H6 0.9300 . ?
C12 C13 1.580(15) . ?
C12 H25 0.9700 . ?
C12 H24 0.9700 . ?
C13 C19 1.518(15) . ?
C13 C14 1.516(13) . ?
C13 H9 0.9800 . ?
C14 C23 1.523(17) . ?
C14 H17 0.9800 . ?
C15 C16 1.58(2) . ?
C15 H20 0.9700 . ?
C15 H13 0.9700 . ?
C16 C22 1.49(3) . ?
C16 H14 0.9700 . ?
C16 H2 0.9700 . ?
C17 C18 1.393(16) . ?
C17 H31 0.9300 . ?
C18 H30 0.9300 . ?
C19 C20 1.489(16) . ?
C19 H10 0.9700 . ?
C19 H23 0.9700 . ?
C20 C21 1.494(17) . ?
C20 H11 0.9700 . ?
C20 H12 0.9700 . ?
C21 H22 0.9700 . ?
C21 H21 0.9700 . ?
C22 C23 1.523(16) . ?
C22 H16 0.9700 . ?
C22 H15 0.9700 . ?
C23 H19 0.9700 . ?
C23 H18 0.9700 . ?
C24 O3 1.392(13) . ?
 
loop_
 _geom_angle_atom_site_label_1
 _geom_angle_atom_site_label_2
 _geom_angle_atom_site_label_3
 _geom_angle
 _geom_angle_site_symmetry_1
 _geom_angle_site_symmetry_3
 _geom_angle_publ_flag
C6 O1 C5 114.2(7) . . ?
N3 N4 C10 109.5(8) . . ?
O3 C25 H25A 109.5 . . ?
O3 C25 H25B 109.5 . . ?
H25A C25 H25B 109.5 . . ?
O3 C25 H25C 109.5 . . ?
H25A C25 H25C 109.5 . . ?
H25B C25 H25C 109.5 . . ?
C11 N1 N3 109.1(8) . . ?
C11 N1 C12 133.0(9) . . ?
N3 N1 C12 117.8(8) . . ?
C21 N2 C15 109.3(10) . . ?
C21 N2 C14 109.8(9) . . ?
C15 N2 C14 112.4(10) . . ?
N4 N3 N1 106.1(7) . . ?
C24 C26 C9 122.1(8) . . ?
C24 C26 H26 118.9 . . ?
C9 C26 H26 118.9 . . ?
C17 C1 C2 119.5(12) . . ?
C17 C1 H1 120.2 . . ?
C2 C1 H1 120.2 . . ?
C1 C2 C3 121.0(13) . . ?
C1 C2 H4 119.5 . . ?
C3 C2 H4 119.5 . . ?
C4 C3 C2 121.4(12) . . ?
C4 C3 H3 119.3 . . ?
C2 C3 H3 119.3 . . ?
C3 C4 C18 117.1(10) . . ?
C3 C4 C5 120.7(10) . . ?
C18 C4 C5 122.2(10) . . ?
O1 C5 C4 108.5(8) . . ?
O1 C5 H29 110.0 . . ?
C4 C5 H29 110.0 . . ?
O1 C5 H28 110.0 . . ?
C4 C5 H28 110.0 . . ?
H29 C5 H28 108.4 . . ?
O1 C6 C7 128.4(9) . . ?
O1 C6 C24 115.4(8) . . ?
C7 C6 C24 116.1(9) . . ?
C8 C7 C6 123.7(9) . . ?
C8 C7 H5 118.2 . . ?
C6 C7 H5 118.2 . . ?
C7 C8 C9 120.1(9) . . ?
C7 C8 H27 119.9 . . ?
C9 C8 H27 119.9 . . ?
C26 C9 C8 117.8(8) . . ?
C26 C9 C10 122.0(8) . . ?
C8 C9 C10 120.0(8) . . ?
C11 C10 N4 108.3(8) . . ?
C11 C10 C9 130.7(8) . . ?
N4 C10 C9 121.0(8) . . ?
C10 C11 N1 106.9(10) . . ?
C10 C11 H6 126.6 . . ?
N1 C11 H6 126.6 . . ?
N1 C12 C13 110.5(7) . . ?
N1 C12 H25 109.5 . . ?
C13 C12 H25 109.5 . . ?
N1 C12 H24 109.5 . . ?
C13 C12 H24 109.5 . . ?
H25 C12 H24 108.1 . . ?
C19 C13 C14 110.8(8) . . ?
C19 C13 C12 111.1(9) . . ?
C14 C13 C12 111.0(7) . . ?
C19 C13 H9 107.9 . . ?
C14 C13 H9 107.9 . . ?
C12 C13 H9 107.9 . . ?
N2 C14 C13 112.3(8) . . ?
N2 C14 C23 110.4(9) . . ?
C13 C14 C23 113.0(8) . . ?
N2 C14 H17 106.9 . . ?
C13 C14 H17 106.9 . . ?
C23 C14 H17 106.9 . . ?
N2 C15 C16 109.2(11) . . ?
N2 C15 H20 109.8 . . ?
C16 C15 H20 109.8 . . ?
N2 C15 H13 109.8 . . ?
C16 C15 H13 109.8 . . ?
H20 C15 H13 108.3 . . ?
C22 C16 C15 110.8(14) . . ?
C22 C16 H14 109.5 . . ?
C15 C16 H14 109.5 . . ?
C22 C16 H2 109.5 . . ?
C15 C16 H2 109.5 . . ?
H14 C16 H2 108.1 . . ?
C1 C17 C18 120.4(12) . . ?
C1 C17 H31 119.8 . . ?
C18 C17 H31 119.8 . . ?
C17 C18 C4 120.6(11) . . ?
C17 C18 H30 119.7 . . ?
C4 C18 H30 119.7 . . ?
C20 C19 C13 111.1(9) . . ?
C20 C19 H10 109.4 . . ?
C13 C19 H10 109.4 . . ?
C20 C19 H23 109.4 . . ?
C13 C19 H23 109.4 . . ?
H10 C19 H23 108.0 . . ?
C19 C20 C21 110.0(12) . . ?
C19 C20 H11 109.7 . . ?
C21 C20 H11 109.7 . . ?
C19 C20 H12 109.7 . . ?
C21 C20 H12 109.7 . . ?
H11 C20 H12 108.2 . . ?
N2 C21 C20 115.6(9) . . ?
N2 C21 H22 108.4 . . ?
C20 C21 H22 108.4 . . ?
N2 C21 H21 108.4 . . ?
C20 C21 H21 108.4 . . ?
H22 C21 H21 107.4 . . ?
C16 C22 C23 108.3(13) . . ?
C16 C22 H16 110.0 . . ?
C23 C22 H16 110.0 . . ?
C16 C22 H15 110.0 . . ?
C23 C22 H15 110.0 . . ?
H16 C22 H15 108.4 . . ?
C14 C23 C22 112.0(11) . . ?
C14 C23 H19 109.2 . . ?
C22 C23 H19 109.2 . . ?
C14 C23 H18 109.2 . . ?
C22 C23 H18 109.2 . . ?
H19 C23 H18 107.9 . . ?
C26 C24 O3 126.9(9) . . ?
C26 C24 C6 120.1(9) . . ?
O3 C24 C6 112.9(8) . . ?
C24 O3 C25 114.8(8) . . ?
 
loop_
 _geom_torsion_atom_site_label_1
 _geom_torsion_atom_site_label_2
 _geom_torsion_atom_site_label_3
 _geom_torsion_atom_site_label_4
 _geom_torsion
 _geom_torsion_site_symmetry_1
 _geom_torsion_site_symmetry_2
 _geom_torsion_site_symmetry_3
 _geom_torsion_site_symmetry_4
 _geom_torsion_publ_flag
C10 N4 N3 N1 -2.1(10) . . . . ?
C11 N1 N3 N4 1.4(11) . . . . ?
C12 N1 N3 N4 179.0(8) . . . . ?
C17 C1 C2 C3 -1(3) . . . . ?
C1 C2 C3 C4 2(2) . . . . ?
C2 C3 C4 C18 -1.3(19) . . . . ?
C2 C3 C4 C5 -177.8(11) . . . . ?
C6 O1 C5 C4 175.6(8) . . . . ?
C3 C4 C5 O1 -118.5(12) . . . . ?
C18 C4 C5 O1 65.2(12) . . . . ?
C5 O1 C6 C7 -1.8(14) . . . . ?
C5 O1 C6 C24 -178.3(9) . . . . ?
O1 C6 C7 C8 -178.1(9) . . . . ?
C24 C6 C7 C8 -1.7(14) . . . . ?
C6 C7 C8 C9 1.6(15) . . . . ?
C24 C26 C9 C8 4.1(14) . . . . ?
C24 C26 C9 C10 179.2(8) . . . . ?
C7 C8 C9 C26 -2.7(13) . . . . ?
C7 C8 C9 C10 -177.9(8) . . . . ?
N3 N4 C10 C11 2.1(11) . . . . ?
N3 N4 C10 C9 -179.6(8) . . . . ?
C26 C9 C10 C11 154.2(11) . . . . ?
C8 C9 C10 C11 -30.8(15) . . . . ?
C26 C9 C10 N4 -23.6(13) . . . . ?
C8 C9 C10 N4 151.4(9) . . . . ?
N4 C10 C11 N1 -1.2(11) . . . . ?
C9 C10 C11 N1 -179.2(8) . . . . ?
N3 N1 C11 C10 -0.1(11) . . . . ?
C12 N1 C11 C10 -177.2(9) . . . . ?
C11 N1 C12 C13 -66.6(13) . . . . ?
N3 N1 C12 C13 116.4(9) . . . . ?
N1 C12 C13 C19 -51.9(10) . . . . ?
N1 C12 C13 C14 -175.6(7) . . . . ?
C21 N2 C14 C13 53.9(12) . . . . ?
C15 N2 C14 C13 175.8(10) . . . . ?
C21 N2 C14 C23 -179.0(10) . . . . ?
C15 N2 C14 C23 -57.1(13) . . . . ?
C19 C13 C14 N2 -55.0(12) . . . . ?
C12 C13 C14 N2 68.9(11) . . . . ?
C19 C13 C14 C23 179.3(9) . . . . ?
C12 C13 C14 C23 -56.8(11) . . . . ?
C21 N2 C15 C16 179.5(12) . . . . ?
C14 N2 C15 C16 57.3(15) . . . . ?
N2 C15 C16 C22 -58.5(18) . . . . ?
C2 C1 C17 C18 1(2) . . . . ?
C1 C17 C18 C4 -0.1(19) . . . . ?
C3 C4 C18 C17 0.4(17) . . . . ?
C5 C4 C18 C17 176.8(10) . . . . ?
C14 C13 C19 C20 54.4(12) . . . . ?
C12 C13 C19 C20 -69.5(11) . . . . ?
C13 C19 C20 C21 -53.1(14) . . . . ?
C15 N2 C21 C20 -178.6(12) . . . . ?
C14 N2 C21 C20 -54.9(14) . . . . ?
C19 C20 C21 N2 55.1(15) . . . . ?
C15 C16 C22 C23 57.5(19) . . . . ?
N2 C14 C23 C22 56.4(14) . . . . ?
C13 C14 C23 C22 -176.9(11) . . . . ?
C16 C22 C23 C14 -57.3(18) . . . . ?
C9 C26 C24 O3 179.4(10) . . . . ?
C9 C26 C24 C6 -4.3(13) . . . . ?
O1 C6 C24 C26 179.9(8) . . . . ?
C7 C6 C24 C26 2.9(13) . . . . ?
O1 C6 C24 O3 -3.3(12) . . . . ?
C7 C6 C24 O3 179.7(9) . . . . ?
C26 C24 O3 C25 -16.6(16) . . . . ?
C6 C24 O3 C25 166.9(10) . . . . ?
 
_refine_diff_density_max    0.392
_refine_diff_density_min   -0.445
_refine_diff_density_rms    0.099

_shelx_res_file
;
TITL lup43krd_a.res in C2
    lup43krg.res
    created by SHELXL-2018/3 at 11:02:49 on 06-Nov-2024
CELL 0.71073 20.8170 5.6194 20.7741 90.000 101.937 90.000
ZERR 4.00 0.0071 0.0016 0.0074 0.000 0.012 0.000
LATT -7
SYMM -x, y, -z
SFAC C H N O
UNIT 104 128 16 8
TEMP  24.000
SIZE 0.066 0.080 0.660
SHEL  9  0.8
ACTA
L.S. 24
FMAP 2
PLAN  5 0 0.00
rem   EXTI
HTAB
BOND $H
CONF
WGHT    0.200000
FVAR       0.45959
O1    4    0.275478    0.553061    0.362421    11.00000    0.06049    0.04936 =
         0.05982   -0.00575    0.00235    0.01505
N4    3    0.443043    0.224252    0.644550    11.00000    0.06037    0.02222 =
         0.07764    0.00453    0.00313    0.00793
C25   1    0.411776    0.046011    0.396675    11.00000    0.09096    0.07702 =
         0.09293   -0.02512    0.03067    0.02308
AFIX 137
H25A  2    0.451533    0.137707    0.403893    11.00000   -1.50000
H25B  2    0.408948   -0.049787    0.357927    11.00000   -1.50000
H25C  2    0.411912   -0.055184    0.433934    11.00000   -1.50000
AFIX   0
N1    3    0.473739    0.479893    0.722150    11.00000    0.05484    0.02963 =
         0.06092    0.00363    0.01006   -0.00073
N2    3    0.633634    0.563191    0.891470    11.00000    0.08411    0.04520 =
         0.07932    0.01320   -0.01886    0.00269
N3    3    0.473992    0.240930    0.706174    11.00000    0.06767    0.02863 =
         0.07282    0.00644    0.00253    0.00894
C26   1    0.389644    0.319796    0.504572    11.00000    0.04004    0.02620 =
         0.07348    0.00540    0.00683    0.00703
AFIX  43
H26   2    0.417726    0.190092    0.514290    11.00000   -1.20000
AFIX   0
C1    1    0.147705    0.775160    0.142511    11.00000    0.12823    0.10373 =
         0.06009   -0.00807   -0.02228    0.02667
AFIX  43
H1    2    0.129126    0.785495    0.097862    11.00000   -1.20000
AFIX   0
C2    1    0.186214    0.952925    0.172902    11.00000    0.17318    0.04742 =
         0.08201    0.01854    0.01789    0.00038
AFIX  43
H4    2    0.194800    1.083801    0.148605    11.00000   -1.20000
AFIX   0
C3    1    0.212794    0.943033    0.239030    11.00000    0.11993    0.03971 =
         0.07307    0.00214    0.00431   -0.00926
AFIX  43
H3    2    0.238046    1.069717    0.258992    11.00000   -1.20000
AFIX   0
C4    1    0.203007    0.751823    0.276055    11.00000    0.04259    0.03547 =
         0.06984    0.00046    0.00795    0.00897
C5    1    0.230142    0.747947    0.348081    11.00000    0.06172    0.05207 =
         0.07123    0.00435    0.00607    0.02720
AFIX  23
H29   2    0.252455    0.896708    0.361784    11.00000   -1.20000
H28   2    0.194904    0.728430    0.371743    11.00000   -1.20000
AFIX   0
C6    1    0.307256    0.540028    0.426297    11.00000    0.05425    0.03415 =
         0.05436    0.00746    0.00575    0.00271
C7    1    0.302556    0.689508    0.476681    11.00000    0.05941    0.02878 =
         0.06967    0.00325    0.00526    0.01002
AFIX  43
H5    2    0.273343    0.816338    0.468012    11.00000   -1.20000
AFIX   0
C8    1    0.338226    0.663704    0.539038    11.00000    0.04728    0.02743 =
         0.06881   -0.00071    0.00759    0.00540
AFIX  43
H27   2    0.332178    0.768994    0.571811    11.00000   -1.20000
AFIX   0
C9    1    0.384445    0.477158    0.554071    11.00000    0.05204    0.02199 =
         0.05189    0.00190    0.01096    0.00138
C10   1    0.421205    0.444605    0.621749    11.00000    0.04853    0.01895 =
         0.06068    0.00386    0.00870   -0.00143
C11   1    0.440999    0.602434    0.669633    11.00000    0.06483    0.03956 =
         0.06782    0.00870    0.00898    0.00043
AFIX  43
H6    2    0.433655    0.765750    0.667302    11.00000   -1.20000
AFIX   0
C12   1    0.503621    0.547910    0.787381    11.00000    0.05645    0.04831 =
         0.05012    0.00143    0.00341    0.00299
AFIX  23
H25   2    0.517772    0.406939    0.813415    11.00000   -1.20000
H24   2    0.471863    0.631116    0.807336    11.00000   -1.20000
AFIX   0
C13   1    0.564652    0.714779    0.787198    11.00000    0.06246    0.03364 =
         0.05970    0.01157   -0.00030    0.02056
AFIX  13
H9    2    0.548373    0.864202    0.765467    11.00000   -1.20000
AFIX   0
C14   1    0.600060    0.772958    0.856795    11.00000    0.06966    0.02810 =
         0.06451    0.00975    0.00254   -0.00034
AFIX  13
H17   2    0.634228    0.889384    0.853322    11.00000   -1.20000
AFIX   0
C15   1    0.671894    0.622636    0.957014    11.00000    0.09656    0.07040 =
         0.11325    0.03050   -0.04305   -0.01220
AFIX  23
H20   2    0.706763    0.732757    0.953096    11.00000   -1.20000
H13   2    0.691698    0.479724    0.978692    11.00000   -1.20000
AFIX   0
C16   1    0.624997    0.739563    0.999029    11.00000    0.16308    0.10022 =
         0.09542    0.01172   -0.00502   -0.02132
AFIX  23
H14   2    0.591541    0.625843    1.004666    11.00000   -1.20000
H2    2    0.650182    0.780930    1.042267    11.00000   -1.20000
AFIX   0
C17   1    0.136532    0.584400    0.177122    11.00000    0.06722    0.06373 =
         0.10173    0.00029    0.00617   -0.01457
AFIX  43
H31   2    0.110423    0.461139    0.156309    11.00000   -1.20000
AFIX   0
C18   1    0.163762    0.569205    0.244153    11.00000    0.06098    0.05737 =
         0.08032    0.00070    0.01628   -0.01502
AFIX  43
H30   2    0.155638    0.435883    0.267769    11.00000   -1.20000
AFIX   0
C19   1    0.611317    0.603289    0.748535    11.00000    0.06421    0.06140 =
         0.08135    0.02504    0.01772    0.00246
AFIX  23
H10   2    0.586971    0.555555    0.705492    11.00000   -1.20000
H23   2    0.643820    0.719962    0.742281    11.00000   -1.20000
AFIX   0
C20   1    0.645051    0.392005    0.783457    11.00000    0.06055    0.07922 =
         0.11851    0.00815    0.01825    0.01518
AFIX  23
H11   2    0.678026    0.334360    0.760425    11.00000   -1.20000
H12   2    0.613431    0.265584    0.783958    11.00000   -1.20000
AFIX   0
C21   1    0.676841    0.457196    0.852389    11.00000    0.06085    0.06749 =
         0.12886    0.02807   -0.00802    0.00664
AFIX  23
H22   2    0.696330    0.314976    0.874735    11.00000   -1.20000
H21   2    0.712203    0.568110    0.850878    11.00000   -1.20000
AFIX   0
C22   1    0.593111    0.957112    0.966033    11.00000    0.16609    0.08573 =
         0.06971   -0.02027    0.01071   -0.00451
AFIX  23
H16   2    0.626103    1.075828    0.962731    11.00000   -1.20000
H15   2    0.563225    1.023878    0.991391    11.00000   -1.20000
AFIX   0
C23   1    0.555617    0.888243    0.897631    11.00000    0.13468    0.05741 =
         0.05362   -0.00679   -0.00466    0.00262
AFIX  23
H19   2    0.520753    0.778290    0.901688    11.00000   -1.20000
H18   2    0.535564    1.029298    0.875093    11.00000   -1.20000
AFIX   0
C24   1    0.355001    0.348043    0.441895    11.00000    0.04634    0.04098 =
         0.06495   -0.00013    0.01567   -0.00758
O3    4    0.356889    0.201946    0.388190    11.00000    0.08073    0.06100 =
         0.06781   -0.01132    0.00195    0.02217
REM <hkl>
REM D:\frames\guest\Lup_43Krg\work\autostructure_private\lup43krd_a.hkl
REM </hkl>
HKLF 4 1 1 0 0 0 1 0 0 0 1


REM  lup43krd_a.res in C2
REM wR2 = 0.3542, GooF = S = 1.156, Restrained GooF = 1.155 for all data
REM R1 = 0.1142 for 2301 Fo > 4sig(Fo) and 0.1845 for all 4216 data
REM 290 parameters refined using 1 restraints

END

WGHT      0.2000      0.0000

REM Instructions for potential hydrogen bonds
EQIV $1 -x+1, y, -z+1
HTAB C25 N4_$1
EQIV $2 x, y+1, z
HTAB C11 N4_$2

REM Highest difference peak  0.392,  deepest hole -0.445,  1-sigma level  0.099
Q1    1   0.6659  0.2176  0.6977  11.00000  0.05    0.39
Q2    1   0.4482  0.3184  0.4728  11.00000  0.05    0.37
Q3    1   0.4583  0.3138  0.5421  11.00000  0.05    0.35
Q4    1   0.3001  1.0440  0.2650  11.00000  0.05    0.33
Q5    1   0.6071  0.5108  0.6646  11.00000  0.05    0.32
;
_shelx_res_checksum   33057

_shelx_hkl_file
;
  -2   0   0    0.80    1.40
  -2   0   0   -0.60    1.80
  -2   0   0    0.40    1.40
   2   0   0   -2.10    1.70
   2   0   0   -0.40    1.40
   2   0   0    0.00    1.80
  -4   0   0 3407.06  402.56
  -4   0   0 3802.62  402.76
  -4   0   0 3950.90  402.66
   4   0   0 3811.52  402.66
   4   0   0 3272.27  402.46
   4   0   0 3567.84  402.66
  -6   0   0  355.66   38.30
  -6   0   0  300.97   37.90
  -6   0   0  334.77   38.50
   6   0   0  385.06   38.50
   6   0   0  325.17   38.20
   6   0   0  292.17   37.60
  -8   0   0    2.40    6.80
  -8   0   0    6.10    7.80
  -8   0   0   15.50    8.60
   8   0   0    3.10    7.00
   8   0   0    6.20    4.90
   8   0   0    8.30    7.80
   8   0   0    4.00    5.60
 -10   0   0   29.40    8.30
 -10   0   0   13.70    7.70
 -10   0   0   25.60    9.10
  10   0   0   20.40    7.10
  10   0   0   22.00    7.70
  10   0   0   17.20    8.20
 -12   0   0   78.49   14.70
 -12   0   0   76.49   13.30
 -12   0   0   78.99   14.40
  12   0   0   88.39   13.50
  12   0   0   90.29   14.10
  12   0   0   82.69   12.70
 -14   0   0   54.99   12.20
 -14   0   0   67.09   13.40
 -14   0   0   79.69   13.40
  14   0   0   59.49   12.60
  14   0   0   75.09   11.80
  14   0   0   68.49   12.30
 -16   0   0    7.70   11.30
  16   0   0    9.40    9.10
  16   0   0   -0.80    7.60
 -18   0   0  -18.20   11.80
  18   0   0    0.60    8.50
  18   0   0   -7.90   10.50
 -20   0   0  -11.10   12.90
  20   0   0  -15.80   10.00
  20   0   0   -3.90    9.50
 -22   0   0   -5.80   14.40
  22   0   0    6.30   11.90
  22   0   0   -1.90   10.60
 -24   0   0    8.60   16.50
  24   0   0    6.10   11.50
  24   0   0   20.80   15.10
  23  -1   0   22.60   13.80
  23  -1   0    9.40   11.70
 -23   1   0    1.30   13.70
  21  -1   0   -8.30   10.20
  21  -1   0    6.20   14.00
 -21   1   0  -13.90   13.90
  19  -1   0    6.70   13.00
  19  -1   0    6.60   10.00
 -19   1   0    1.00   11.60
  17  -1   0   41.60   11.50
  17  -1   0   43.30   13.70
 -17   1   0   63.29   13.70
  15  -1   0    0.50    7.80
  15  -1   0    4.50    9.20
 -15   1   0    2.60    9.40
 -15   1   0    4.00    9.20
  13  -1   0   10.60    8.70
  13  -1   0   14.40    7.70
  13  -1   0    8.60   10.10
  13  -1   0   26.10    9.10
 -13   1   0    6.00   10.10
 -13   1   0   16.90    9.30
 -13   1   0    5.40    8.70
  11  -1   0  153.18   22.60
  11  -1   0  215.78   24.70
  11  -1   0  147.49   23.60
  11  -1   0  186.28   26.40
 -11   1   0  198.08   24.20
 -11   1   0  157.18   24.10
 -11   1   0  166.08   22.80
   9  -1   0  150.78   20.70
   9  -1   0  134.89   19.70
   9  -1   0  166.98   24.90
   9  -1   0  152.58   21.30
  -9   1   0  164.28   21.10
  -9   1   0  130.29   19.80
  -9   1   0  146.99   20.90
   7  -1   0  280.77   29.70
   7  -1   0  223.38   29.60
   7  -1   0  221.88   28.90
  -7   1   0  199.98   28.70
  -7   1   0  277.77   30.00
  -7   1   0  269.97   29.70
   5  -1   0 1617.44  197.48
   5  -1   0 1771.02  199.18
   5  -1   0 1853.61  197.68
   5  -1   0 1735.13  197.68
  -5   1   0 1909.61  197.78
  -5   1   0 1921.61  197.58
  -5   1   0 1542.65  198.98
  -5   1   0 1883.01  197.68
   3  -1   0 1737.73  190.08
   3  -1   0 1778.32  189.98
   3  -1   0 1641.64  190.08
   3  -1   0 1629.14  191.58
  -3   1   0 1887.91  189.98
  -3   1   0 1657.73  191.48
  -3   1   0 1671.63  190.08
  -3   1   0 1697.43  190.08
   1  -1   0 2834.02  282.87
   1  -1   0 2154.78  281.27
  -1   1   0 2652.83  282.77
  -1  -1   0 2675.63  350.66
   1   1   0 3567.84  349.57
   1   1   0 3222.08  350.86
  -3  -1   0 1649.63  184.08
  -3  -1   0 1565.44  182.88
  -3  -1   0 1684.93  182.98
  -3  -1   0 1505.25  182.98
   3   1   0 1664.73  184.08
   3   1   0 1737.83  182.98
   3   1   0 1741.43  182.88
  -5  -1   0 1618.64  194.08
  -5  -1   0 1806.92  193.98
  -5  -1   0 1627.24  193.88
   5   1   0 1925.71  194.08
   5   1   0 1611.94  194.58
   5   1   0 1890.91  193.78
  -7  -1   0  222.68   26.90
  -7  -1   0  218.88   27.80
   7   1   0  207.38   26.30
   7   1   0  174.98   27.60
   7   1   0  236.68   27.40
   7   1   0  238.28   27.50
   7   1   0  248.38   25.30
  -9  -1   0  134.39   20.00
  -9  -1   0  134.19   20.30
  -9  -1   0  154.58   19.80
   9   1   0  162.08   18.00
   9   1   0  165.78   21.00
   9   1   0  116.19   19.20
   9   1   0  158.48   19.60
 -11  -1   0  219.98   26.40
 -11  -1   0  178.78   25.70
 -11  -1   0  194.08   25.80
  11   1   0  156.88   24.00
  11   1   0  209.58   25.70
  11   1   0  202.68   23.00
  11   1   0  195.68   26.00
 -13  -1   0   11.70    8.70
 -13  -1   0    4.00    9.10
 -13  -1   0   -2.70   10.70
  13   1   0   29.40    7.10
  13   1   0   10.90    8.50
  13   1   0   20.40    8.10
  13   1   0    8.80    7.30
 -15  -1   0    3.70   11.70
 -15  -1   0    1.90    9.80
  15   1   0    5.10    8.90
  15   1   0   10.20    7.30
  15   1   0    5.70    8.80
  15   1   0    8.30    7.10
 -17  -1   0   55.49   16.10
  17   1   0   55.99   13.00
  17   1   0   67.89   11.60
  17   1   0   48.70   10.80
 -19  -1   0    4.20   14.80
  19   1   0    2.00    9.70
  19   1   0   13.50    9.90
  19   1   0   22.20    9.10
 -21  -1   0    0.20   15.80
  21   1   0  -13.50    8.90
  21   1   0   -0.70   10.80
  21   1   0  -13.50   10.10
 -23  -1   0   44.80   18.40
  23   1   0   -1.10   14.20
  23   1   0   20.00   10.70
  22  -2   0   -6.80   15.00
  22  -2   0   -2.10   11.40
 -22   2   0    0.70   11.80
  20  -2   0   24.50   11.70
  20  -2   0   28.90   15.30
 -20   2   0   35.60   12.60
  18  -2   0   -4.70   12.60
  18  -2   0   -0.80    9.90
 -18   2   0   13.20   10.20
  16  -2   0   -7.70    8.90
  16  -2   0   -1.40   14.60
  16  -2   0    7.60   12.20
 -16   2   0   -8.60    9.60
 -16   2   0   -4.10   10.10
  14  -2   0    3.30    8.20
  14  -2   0   26.60   11.00
  14  -2   0   32.10   16.70
 -14   2   0   14.90    9.10
 -14   2   0   -2.50    9.20
  12  -2   0   74.09   20.00
  12  -2   0   38.70    9.30
  12  -2   0   45.50   11.00
  12  -2   0   31.60    9.60
 -12   2   0   28.80    8.10
 -12   2   0   33.90    9.10
 -12   2   0   21.40    8.90
  10  -2   0  142.89   22.50
  10  -2   0  160.18   21.80
  10  -2   0  152.88   22.20
  10  -2   0  215.68   31.20
 -10   2   0  164.58   22.80
 -10   2   0  183.48   21.70
 -10   2   0  167.68   22.40
   8  -2   0   -0.30   19.80
   8  -2   0   20.60    7.40
   8  -2   0   11.90    7.00
   8  -2   0   18.10    7.20
  -8   2   0   18.10    6.60
  -8   2   0   28.80    6.90
  -8   2   0   27.20    7.70
   4  -2   0   34.70   16.90
   4  -2   0   42.20    7.00
   4  -2   0   37.00    7.00
   4  -2   0   39.50    6.80
  -4   2   0   28.00    6.80
  -4   2   0   32.80   17.90
  -4   2   0   42.50    5.40
  -4   2   0   42.20    5.70
   2  -2   0   29.40    4.60
   2  -2   0   22.30    5.20
   2  -2   0   31.40    4.60
   2  -2   0   36.50   16.20
  -2   2   0   22.90   14.80
  -2   2   0   33.70    4.90
   0  -2   0  908.41  100.19
   0  -2   0  960.40  104.49
   0  -2   0  869.61  100.19
   0   2   0  888.71  104.39
  -2  -2   0   43.60    5.60
  -2  -2   0   27.20    5.70
  -2  -2   0   40.10    5.70
  -2  -2   0   43.90   15.70
   2   2   0   27.80   15.40
   2   2   0   50.49    6.10
  -4  -2   0   33.90    7.10
  -4  -2   0   42.90    6.90
  -4  -2   0   38.80    7.20
  -4  -2   0   72.59   12.70
  -4  -2   0   49.40   16.50
   4   2   0   54.19   17.00
  -6  -2   0  358.26   38.90
  -6  -2   0  325.17   43.80
   6   2   0  373.86   38.70
   6   2   0  322.87   39.20
   6   2   0  292.47   43.30
  -8  -2   0   36.00    8.40
  -8  -2   0   23.20    8.30
  -8  -2   0   18.90    9.30
   8   2   0   34.40    7.70
   8   2   0   25.00   13.90
   8   2   0   59.19    8.10
 -10  -2   0  168.98   24.60
 -10  -2   0  212.18   26.60
 -10  -2   0  168.88   24.30
  10   2   0  187.38   24.20
  10   2   0  203.88   22.80
  10   2   0  174.08   23.90
 -12  -2   0   48.00   12.80
 -12  -2   0   45.50   10.60
 -12  -2   0   42.40   11.60
  12   2   0   53.59    9.00
  12   2   0   69.99   10.30
  12   2   0   48.10   11.10
 -14  -2   0   21.40   11.30
 -14  -2   0   17.50   14.30
  14   2   0   26.60    8.60
  14   2   0   22.90    9.80
  14   2   0   20.40    7.80
 -16  -2   0    7.80   10.90
 -16  -2   0   -2.00   13.70
  16   2   0   -0.10    9.20
  16   2   0    2.20    8.30
  16   2   0    2.20    7.80
 -18  -2   0   24.30   16.20
  18   2   0    5.30    8.70
  18   2   0    8.10    8.50
 -20  -2   0   31.00   16.20
  20   2   0   16.00    9.70
  20   2   0   11.50    9.80
 -22  -2   0   -6.40   16.20
  22   2   0   11.00   10.30
  22   2   0    5.00    9.80
  21  -3   0  -12.40   14.20
  21  -3   0   -9.10   11.50
 -21   3   0   -5.90   13.00
  19  -3   0   47.10   15.40
  19  -3   0   12.90   11.60
 -19   3   0   33.00   12.20
  17  -3   0   16.10   11.80
  17  -3   0   28.10   19.10
  17  -3   0    9.30   13.50
 -17   3   0    8.30    9.10
 -17   3   0   11.80    8.00
  15  -3   0    4.40   11.70
  15  -3   0   -6.80    9.00
  15  -3   0  -24.90   20.00
 -15   3   0   -6.30    7.70
 -15   3   0   -0.80    6.30
  13  -3   0   22.50   23.00
  13  -3   0    5.20   11.30
  13  -3   0   11.00    9.60
 -13   3   0   12.10    6.60
 -13   3   0   21.50    7.40
  11  -3   0  103.89   16.00
  11  -3   0  178.88   29.70
  11  -3   0  102.79   15.50
  11  -3   0   90.29   15.00
 -11   3   0  118.89   14.20
 -11   3   0   78.09   12.90
 -11   3   0   93.39   14.70
   9  -3   0   66.39   11.50
   9  -3   0   69.69   11.60
   9  -3   0   78.89   12.20
   9  -3   0   92.29   26.20
  -9   3   0   81.29    9.80
  -9   3   0   54.99    9.20
  -9   3   0   63.79   10.70
   7  -3   0   31.60    7.20
   7  -3   0   20.60    7.20
   7  -3   0   20.50    7.30
   7  -3   0   28.50   17.80
  -7   3   0   23.70    6.40
   5  -3   0  264.17   33.90
   5  -3   0  305.17   34.20
   5  -3   0  339.77   43.00
   5  -3   0  297.57   34.20
  -5   3   0  270.57   33.80
  -5   3   0  314.87   45.40
   3  -3   0  211.28   31.50
   3  -3   0  167.58   20.80
   3  -3   0  176.58   20.70
  -3   3   0  185.18   30.80
  -3   3   0  170.48   20.40
   1  -3   0  241.78   37.30
   1  -3   0  221.08   24.70
   1  -3   0  216.08   24.60
  -1   3   0  184.58   34.80
  -1  -3   0  235.68   37.10
  -1  -3   0  220.98   24.90
   1   3   0  206.38   34.70
  -3  -3   0  194.38   31.80
  -3  -3   0  195.38   20.90
  -3  -3   0  153.88   21.20
  -3  -3   0  193.58   21.10
   3   3   0  163.18   28.50
  -5  -3   0  406.36   49.40
  -5  -3   0  373.96   45.00
  -5  -3   0  348.07   41.80
  -5  -3   0  351.46   41.40
  -5  -3   0  358.26   41.70
   5   3   0  369.16   41.10
   5   3   0  363.66   48.80
  -7  -3   0   25.60    7.70
  -7  -3   0   34.10    9.00
  -7  -3   0   48.30   10.70
  -7  -3   0   40.60   19.70
  -7  -3   0   39.60    8.00
   7   3   0   30.20    6.40
   7   3   0   39.10   18.10
  -9  -3   0   55.09   11.00
  -9  -3   0   74.19   13.00
  -9  -3   0   80.29   12.30
  -9  -3   0   89.09   12.70
   9   3   0   79.29   10.80
   9   3   0  100.09   22.00
   9   3   0   87.89   10.00
   9   3   0   70.29   10.00
 -11  -3   0  110.29   17.10
 -11  -3   0  132.19   17.60
 -11  -3   0  126.79   18.80
  11   3   0  127.89   15.70
  11   3   0   98.99   15.60
  11   3   0  128.09   15.30
 -13  -3   0   16.20   10.20
 -13  -3   0   26.70   13.10
 -13  -3   0    0.40   12.00
  13   3   0   15.40    6.70
  13   3   0    9.90    6.10
  13   3   0   23.60    6.60
 -15  -3   0    8.90   13.60
 -15  -3   0   10.40   10.90
  15   3   0   12.00    6.70
  15   3   0   18.30    6.80
  15   3   0   -2.20    7.10
 -17  -3   0   26.00   16.30
 -17  -3   0   15.50   12.70
  17   3   0   14.20    7.40
  17   3   0   -1.90    6.90
  17   3   0   13.60    7.70
 -19  -3   0   25.60   15.60
  19   3   0   16.50    7.70
  19   3   0   10.20    8.10
 -21  -3   0    9.90   16.30
  21   3   0   12.30    8.30
  21   3   0    4.70    7.80
  18  -4   0    3.20   11.30
  18  -4   0   13.60   13.80
 -18   4   0    6.70    7.70
  16  -4   0    5.50   13.20
  16  -4   0   -1.50   11.00
 -16   4   0   -4.60    6.20
  14  -4   0    4.20   10.40
  14  -4   0   12.20   11.90
 -14   4   0    4.10    5.10
  12  -4   0   17.60    9.90
  12  -4   0    4.60   11.40
  10  -4   0   84.59   13.90
  10  -4   0   78.09   13.70
  10  -4   0   66.69   13.20
 -10   4   0   75.99   12.60
   8  -4   0  149.69   20.90
   8  -4   0  178.58   22.00
   8  -4   0  151.18   21.00
  -8   4   0  140.19   19.60
   6  -4   0   15.20    7.40
   6  -4   0   14.50    6.50
   6  -4   0    5.80    6.40
  -6   4   0   14.30    5.30
   4  -4   0   60.29    9.80
   4  -4   0   65.99    9.90
   4  -4   0   72.49    9.60
   4  -4   0   64.39    9.70
  -4   4   0   68.09   28.00
   2  -4   0   32.30   21.30
   2  -4   0   14.60    4.70
   2  -4   0    5.40    4.00
   2  -4   0   11.20    4.20
   2  -4   0   16.90    3.90
  -2   4   0    7.70   21.10
   0  -4   0  530.65   58.49
   0  -4   0  531.85   58.49
   0  -4   0  560.04   68.29
   0   4   0  462.85   67.69
  -2  -4   0   20.00    3.90
  -2  -4   0   17.10   19.70
  -2  -4   0   15.20    3.80
   2   4   0   11.90   21.60
  -4  -4   0   99.59   26.40
  -4  -4   0   78.79   10.80
  -4  -4   0   58.79   10.20
  -4  -4   0  101.39   21.90
  -4  -4   0   77.19   11.00
   4   4   0  107.49   25.80
  -6  -4   0   69.59   25.50
  -6  -4   0   53.39    9.30
  -6  -4   0   57.09   18.30
  -6  -4   0   56.59    9.40
  -6  -4   0   36.30    9.60
   6   4   0   54.59   22.90
   6   4   0   65.99    7.90
  -8  -4   0  190.68   26.50
  -8  -4   0  167.98   23.70
  -8  -4   0  195.28   24.90
  -8  -4   0  233.48   38.40
  -8  -4   0  161.58   23.80
   8   4   0  175.38   21.40
 -10  -4   0   69.29   12.20
 -10  -4   0   76.19   13.90
 -10  -4   0   90.79   12.70
  10   4   0   48.30    8.80
 -12  -4   0   32.50   10.90
 -12  -4   0   23.40   12.10
 -12  -4   0   21.50   13.30
  12   4   0    3.10    5.10
 -14  -4   0  -31.80   14.40
  14   4   0    7.80    3.10
  14   4   0    5.80    5.80
  14   4   0    8.90    2.80
 -16  -4   0  -15.00   15.60
  16   4   0    8.00    6.20
  16   4   0    4.00    4.50
 -18  -4   0    3.70   13.10
  18   4   0   -2.40    8.50
  15  -5   0   25.60   12.30
  15  -5   0   23.40   13.50
  13  -5   0    3.20   11.30
  13  -5   0   15.10   10.60
  11  -5   0   19.20   10.60
  11  -5   0    1.00   10.00
   9  -5   0   30.00    9.20
   9  -5   0   32.20   10.00
   9  -5   0   25.70    9.90
   7  -5   0   18.00    8.90
   7  -5   0   12.70    8.50
   7  -5   0   17.00    7.50
   7  -5   0   29.30    8.50
   5  -5   0   39.00   10.60
   5  -5   0  101.89   11.70
   5  -5   0   62.39   11.10
   5  -5   0   61.09    9.90
   3  -5   0   -3.70    5.70
   3  -5   0   -5.20    6.20
   1  -5   0   31.00    6.60
   1  -5   0   37.60    6.90
  -1  -5   0   52.09    7.50
  -3  -5   0    5.60    5.10
  -3  -5   0    0.20    5.10
  -3  -5   0   -8.40   25.10
  -5  -5   0   95.99   10.90
  -5  -5   0  122.89   25.40
  -5  -5   0   66.59   11.30
  -5  -5   0   58.39   11.30
  -7  -5   0   24.50    8.50
  -7  -5   0   27.20    7.60
  -7  -5   0   24.30    8.80
  -7  -5   0   34.40   18.20
  -9  -5   0   61.19   12.20
  -9  -5   0   71.19   15.50
  -9  -5   0   44.60   12.20
 -11  -5   0   25.20   12.40
 -13  -5   0   30.70   14.90
 -15  -5   0   29.40   17.30
  10  -6   0   -0.80    9.20
   8  -6   0   -4.60    7.60
   2  -6   0    2.10   31.20
   0  -6   0   80.89   33.40
  -2  -6   0   20.10   29.30
  -4  -6   0   27.60   24.90
  -4  -6   1   66.19   27.20
  -2  -6   1  -21.20   28.40
   0  -6   1   77.09   35.50
   2  -6   1  157.38   41.00
   4  -6   1   64.59   39.30
  10  -6   1   -3.40    9.10
 -15  -5   1   44.50   18.00
 -13  -5   1   49.20   15.60
 -11  -5   1    4.60   10.40
 -11  -5   1   19.80   11.80
  -9  -5   1   12.30   10.20
  -9  -5   1    5.80    8.90
  -9  -5   1    8.70    8.30
  -7  -5   1   61.79    9.40
  -7  -5   1   54.49   10.20
  -7  -5   1   59.09   19.20
  -7  -5   1   49.40   10.60
  -5  -5   1  205.38   35.30
  -5  -5   1  202.98   24.90
  -5  -5   1  206.78   25.00
  -3  -5   1   39.70   25.70
  -3  -5   1   20.00    4.90
  -3  -5   1   18.30    5.00
  -1  -5   1  125.79   34.30
   1  -5   1  438.66   47.90
   1  -5   1  414.46   47.90
   3  -5   1   47.70    8.60
   3  -5   1   46.80    7.90
   5  -5   1   92.29   12.70
   5  -5   1   91.39   13.00
   5  -5   1   72.89   12.00
   5  -5   1  107.49   13.40
   7  -5   1   14.30    8.10
   7  -5   1    0.30    8.50
   7  -5   1    4.20    7.40
   9  -5   1  103.89   15.30
   9  -5   1   95.89   15.70
   9  -5   1  100.89   15.60
  11  -5   1   43.30   12.10
  11  -5   1   47.60   12.50
  13  -5   1   20.20   11.80
  13  -5   1    3.70   11.50
  15  -5   1   -0.30   11.40
  15  -5   1   18.10   13.00
 -18  -4   1   -7.60   15.20
  16   4  -1   -0.10    6.10
  16   4  -1    2.50    4.20
 -16  -4   1   15.70   16.40
  14   4  -1    1.20    5.50
 -14  -4   1   14.40   14.30
  12   4  -1   33.40    7.60
 -12  -4   1   66.09   11.60
 -12  -4   1   54.09   14.20
 -12  -4   1   35.40   11.20
  10   4  -1  108.39   16.50
 -10  -4   1  162.18   20.80
 -10  -4   1  133.09   19.50
 -10  -4   1  156.28   21.00
 -10  -4   1  210.78   32.50
   8   4  -1  176.78   22.00
  -8  -4   1  254.07   36.60
  -8  -4   1  170.58   24.00
  -8  -4   1  176.88   24.80
  -8  -4   1  182.78   24.20
  -8  -4   1  200.68   26.90
  -6  -4   1   85.79   18.50
  -6  -4   1   63.49   10.10
  -6  -4   1   85.19   25.40
  -6  -4   1   58.99   10.50
  -6  -4   1   72.59   10.20
  -4  -4   1   94.19   21.30
  -4  -4   1   45.60    7.90
  -4  -4   1  107.59   25.50
  -4  -4   1   50.99    8.10
  -4  -4   1   68.79    8.80
  -2  -4   1   42.70   20.80
  -2  -4   1   45.60   22.40
   0  -4   1   55.49   21.50
   2  -4   1   86.69   10.60
   2  -4   1   89.39   26.60
   2  -4   1   71.99   10.80
   4  -4   1   15.20    5.90
   4  -4   1   12.10    5.10
   4  -4   1   19.40    5.90
  -6   4  -1   87.19   13.00
   6  -4   1   88.99   13.70
   6  -4   1  119.99   15.40
   6  -4   1  104.89   13.70
  -8   4  -1   50.89    9.40
   8  -4   1   66.39   10.80
   8  -4   1   42.10   10.30
   8  -4   1   53.89   10.10
 -10   4  -1   54.89   11.10
  10  -4   1   58.09   12.30
  10  -4   1   57.89   11.70
  10  -4   1   86.39   13.10
  12  -4   1   -7.30    9.10
  12  -4   1    3.90   11.30
 -14   4  -1    8.20    5.10
  14  -4   1    8.70   10.50
  14  -4   1    3.80   11.60
 -16   4  -1   10.00    6.60
  16  -4   1    3.50   12.20
  16  -4   1    5.10   10.50
 -18   4  -1   -2.30    6.90
  18  -4   1   -0.10   11.60
  18  -4   1   21.50   13.70
  21   3  -1    7.60    8.40
  21   3  -1   -4.40    7.30
 -21  -3   1    8.10   15.90
  19   3  -1    2.70    7.00
  19   3  -1   12.00    7.70
 -19  -3   1   14.20   15.00
  17   3  -1   12.80    7.80
  17   3  -1   -1.60    5.90
  17   3  -1   12.10    7.10
 -17  -3   1    1.90   11.80
 -17  -3   1   30.40   17.60
  15   3  -1    3.80    6.10
  15   3  -1    2.30    6.30
  15   3  -1    2.20    6.60
 -15  -3   1   -3.10   14.60
 -15  -3   1   -8.40   11.60
  13   3  -1   21.80    6.00
  13   3  -1   -6.80    5.20
  13   3  -1    6.10    6.20
 -13  -3   1   -3.30   12.40
 -13  -3   1    8.70    9.80
 -13  -3   1   -6.60   10.10
  11   3  -1   59.79    9.60
 -11  -3   1   71.19   12.10
 -11  -3   1   58.29   11.20
 -11  -3   1   61.19   13.60
   9   3  -1   48.10    6.20
   9   3  -1   21.90    6.90
  -9  -3   1   25.70    9.10
  -9  -3   1   47.80    9.40
  -9  -3   1   77.19   10.70
  -9  -3   1   39.70   19.70
  -9  -3   1   15.20    9.70
   7   3  -1  155.58   18.90
  -7  -3   1  168.78   20.90
  -7  -3   1  175.08   22.00
  -7  -3   1  132.29   20.70
  -7  -3   1  159.38   29.50
  -7  -3   1  160.38   20.20
   5   3  -1  159.68   18.20
   5   3  -1  177.08   30.70
  -5  -3   1  159.58   18.80
  -5  -3   1  149.69   24.10
  -5  -3   1  204.18   29.10
  -5  -3   1  122.99   19.30
  -5  -3   1  149.69   19.30
   3   3  -1   69.09   22.70
  -3  -3   1   78.79   12.30
  -3  -3   1  107.69   24.50
  -3  -3   1  127.79   21.30
  -3  -3   1  112.79   11.70
  -3  -3   1   91.49   11.80
   1   3  -1   62.89   21.10
  -1  -3   1   71.99   20.20
  -1   3  -1   19.10   19.10
   1  -3   1   14.60   18.00
  -3   3  -1  177.98   20.70
   3  -3   1  163.98   21.00
   3  -3   1  170.88   21.60
   3  -3   1  199.88   21.20
   3  -3   1  195.68   32.70
  -5   3  -1  396.86   47.70
   5  -3   1  417.56   48.10
   5  -3   1  409.66   48.30
   5  -3   1  407.26   55.29
   5  -3   1  477.75   48.20
  -7   3  -1    3.50    5.60
   7  -3   1   16.70    6.30
   7  -3   1   16.00    6.30
   7  -3   1    2.40   18.20
   7  -3   1    7.30    7.30
  -9   3  -1   -1.30    4.40
  -9   3  -1   -1.50    6.40
  -9   3  -1   -0.90    4.00
   9  -3   1    2.40    6.90
   9  -3   1    1.90    6.90
   9  -3   1   -2.40   21.30
   9  -3   1   -2.40    7.90
 -11   3  -1   47.20    8.80
 -11   3  -1   60.49   10.90
 -11   3  -1   64.59    9.80
  11  -3   1   44.80   12.50
  11  -3   1  105.69   27.80
  11  -3   1   50.99   11.30
  11  -3   1   58.79   11.90
 -13   3  -1   -1.50    6.20
 -13   3  -1  -11.00    6.60
  13  -3   1   -3.30   10.10
  13  -3   1   -1.20   19.50
  13  -3   1   -0.60    8.20
 -15   3  -1   -3.60    7.70
 -15   3  -1    0.30    6.90
  15  -3   1    3.60   10.30
  15  -3   1   -6.20   20.30
  15  -3   1  -17.50   11.30
 -17   3  -1   11.40    7.70
 -17   3  -1    1.90    8.80
  17  -3   1   31.30   11.40
  17  -3   1   30.10   19.70
  17  -3   1   -7.10   12.50
 -19   3  -1    8.80   11.80
  19  -3   1    1.00   11.10
  19  -3   1   33.50   14.80
 -21   3  -1   -0.60   12.00
  21  -3   1   17.50   12.70
  21  -3   1    9.10   14.70
  22   2  -1    1.00    9.90
  22   2  -1   10.10    9.40
 -22  -2   1    8.00   18.20
  20   2  -1    9.80    9.40
  20   2  -1   13.20    9.20
 -20  -2   1   33.30   15.80
  18   2  -1  -10.10    7.80
  18   2  -1    9.40    8.40
 -18  -2   1   14.50   17.50
 -18  -2   1   13.50   13.00
  16   2  -1   17.60    7.90
  16   2  -1   -3.80    7.60
  16   2  -1   10.30    8.90
 -16  -2   1  -13.60   11.20
 -16  -2   1   -3.80   13.50
  14   2  -1   13.20    7.60
  14   2  -1   24.90    9.30
  14   2  -1   11.20    7.00
 -14  -2   1  -11.60    9.70
 -14  -2   1   32.70   10.60
 -14  -2   1    5.40   11.60
  12   2  -1   42.50    8.10
  12   2  -1   52.89   10.20
  12   2  -1   47.40    9.10
 -12  -2   1   28.10   12.60
 -12  -2   1   33.30    9.60
 -12  -2   1   33.80   10.80
  10   2  -1  240.28   26.80
  10   2  -1  239.28   28.10
  10   2  -1  193.18   27.60
 -10  -2   1  224.28   30.20
 -10  -2   1  243.98   28.40
 -10  -2   1  213.78   28.80
   8   2  -1  865.11   99.89
   8   2  -1  956.20  100.19
   8   2  -1 1017.90   99.69
  -8  -2   1  955.50  100.79
  -8  -2   1  804.72  102.39
  -8  -2   1  847.42   99.49
  -8  -2   1  834.52  100.29
  -8  -2   1  872.41  100.19
   6   2  -1   17.50    4.90
   6   2  -1   33.50    4.80
   6   2  -1   29.70    6.10
  -6  -2   1   14.00   14.70
  -6  -2   1   18.90    6.40
  -6  -2   1   19.70    6.30
  -6  -2   1   12.30    6.50
   4   2  -1  141.79   22.80
  -4  -2   1  104.99   16.60
  -4  -2   1  143.29   16.40
  -4  -2   1  129.69   16.90
  -4  -2   1  134.89   19.90
  -4  -2   1  180.28   24.70
   2   2  -1   36.20   14.50
  -2  -2   1   44.00   14.50
  -2  -2   1   32.20   17.00
  -2  -2   1   28.90    4.70
   0   2  -1  443.26   59.69
   0  -2   1  523.85   59.39
  -2   2  -1   43.50   17.90
  -2   2  -1   42.10    6.20
   2  -2   1   44.00    6.60
   2  -2   1   52.79    6.90
   2  -2   1   45.20    6.00
   2  -2   1   53.29   17.40
  -4   2  -1  270.47   27.10
  -4   2  -1  219.28   27.90
   4  -2   1  238.28   27.80
   4  -2   1  230.88   28.30
   4  -2   1  235.18   28.00
   4  -2   1  212.88   35.80
  -6   2  -1  703.53   72.29
  -6   2  -1  609.54   71.99
  -6   2  -1  671.03   71.89
   6  -2   1  590.54   72.29
   6  -2   1  629.94   72.29
  -8   2  -1   53.19    8.90
  -8   2  -1   41.60    8.00
  -8   2  -1   28.20    8.70
   8  -2   1   53.59    9.40
   8  -2   1   39.30    8.30
   8  -2   1   34.30   21.30
   8  -2   1   33.70    8.10
 -10   2  -1   51.39    9.20
 -10   2  -1   34.30    8.30
 -10   2  -1   24.20    9.00
  10  -2   1   55.19   10.40
  10  -2   1   40.20   18.90
  10  -2   1   26.80    8.50
  10  -2   1   43.60   10.00
 -12   2  -1    6.00    7.90
 -12   2  -1   16.40    8.50
 -12   2  -1   15.00    8.90
  12  -2   1   23.90   17.50
  12  -2   1   26.10    8.80
  12  -2   1    9.00    7.90
  12  -2   1   26.70   10.30
 -14   2  -1    4.10    8.00
 -14   2  -1   -5.00    8.40
  14  -2   1   10.70   15.90
  14  -2   1    3.80    8.10
  14  -2   1    2.40    9.60
 -16   2  -1   -7.00   10.00
 -16   2  -1   -8.10   10.00
  16  -2   1   15.80   12.30
  16  -2   1   24.70   16.20
  16  -2   1   -3.00    9.20
 -18   2  -1   -1.50   11.10
  18  -2   1    4.90   11.30
  18  -2   1    4.20   13.10
  18  -2   1   23.20   14.90
 -20   2  -1   -1.70   10.60
  20  -2   1    6.40   14.20
  20  -2   1   14.40   10.80
 -22   2  -1   11.30   13.30
  22  -2   1   13.60   13.90
  22  -2   1    8.20   12.20
  23   1  -1    9.10   10.60
  23   1  -1   -7.60   13.50
 -23  -1   1   10.10   16.40
  21   1  -1  -12.60   10.80
  21   1  -1    8.20   10.40
 -21  -1   1   -7.70   15.50
  19   1  -1    2.80    8.20
  19   1  -1   -0.50    8.60
  19   1  -1  -11.00    9.20
 -19  -1   1   -6.70   14.50
  17   1  -1   16.40    8.80
  17   1  -1   27.20   10.40
 -17  -1   1   19.80   14.10
 -17  -1   1   30.70   13.50
  15   1  -1  -12.30    7.30
  15   1  -1   11.20    7.60
  15   1  -1    4.50    8.10
  15   1  -1    0.60    8.60
 -15  -1   1    5.70    9.60
 -15  -1   1   13.00   11.90
  13   1  -1   29.60    9.60
  13   1  -1   40.30    8.20
  13   1  -1   24.70    9.40
  13   1  -1   52.39    8.70
 -13  -1   1   25.20    9.90
 -13  -1   1    6.10   11.60
 -13  -1   1   26.40    9.60
  11   1  -1  352.56   35.20
  11   1  -1  273.47   34.10
  11   1  -1  268.17   32.60
  11   1  -1  242.28   33.20
 -11  -1   1  281.27   36.00
 -11  -1   1  284.07   34.70
 -11  -1   1  323.57   34.50
   9   1  -1  327.37   36.60
   9   1  -1  280.57   37.30
  -9  -1   1  353.86   37.60
  -9  -1   1  287.77   38.30
   7   1  -1  327.77   35.80
   7   1  -1  274.07   35.50
   7   1  -1  300.87   35.00
  -7  -1   1  290.07   35.40
  -7  -1   1  337.87   36.20
  -7  -1   1  301.57   36.20
   5   1  -1 5086.89  538.45
   5   1  -1 4986.20  538.55
   5   1  -1 4718.63  538.35
  -5  -1   1 4296.87  538.95
  -5  -1   1 4311.87  538.55
  -5  -1   1 5407.16  538.65
  -5  -1   1 5224.38  538.25
   3   1  -1  402.86   38.00
   3   1  -1  391.96   37.80
   3   1  -1  300.67   38.00
   3   1  -1  334.67   38.80
  -3  -1   1  285.57   38.10
  -3  -1   1  354.06   38.00
  -3  -1   1  324.87   38.10
  -3  -1   1  289.57   40.60
   1   1  -1 1874.71  185.18
   1   1  -1 1621.14  185.18
  -1  -1   1 1518.45  186.08
  -1   1  -1 7802.32  844.52
   1  -1   1 8338.27  845.72
   1  -1   1 6763.12  844.52
  -3   1  -1  248.28   27.10
  -3   1  -1  230.48   27.00
  -3   1  -1  243.08   26.70
   3  -1   1  190.88   31.40
   3  -1   1  216.98   26.90
   3  -1   1  270.87   27.00
   3  -1   1  223.28   27.10
  -5   1  -1  600.24   68.79
  -5   1  -1  578.94   68.99
  -5   1  -1  659.23   69.19
   5  -1   1  683.33   69.29
   5  -1   1  627.14   69.09
   5  -1   1  559.14   69.09
   5  -1   1  594.94   71.29
  -7   1  -1   91.19   12.40
  -7   1  -1   72.39   11.70
  -7   1  -1   80.79   12.00
   7  -1   1   85.39   12.30
   7  -1   1  106.49   12.90
   7  -1   1   88.89   11.90
   7  -1   1   66.49   18.20
  -9   1  -1   10.80    7.50
  -9   1  -1   11.80    6.40
  -9   1  -1   11.40    7.00
   9  -1   1    3.70    6.90
   9  -1   1  -24.70   13.60
   9  -1   1    1.50    7.00
   9  -1   1    4.80    5.90
 -11   1  -1   11.10    7.10
 -11   1  -1    9.10    7.40
 -11   1  -1   17.50    8.10
  11  -1   1   12.50    7.80
  11  -1   1   -1.90    6.40
  11  -1   1   14.50    8.20
  11  -1   1    5.10   12.80
 -13   1  -1    2.10    7.20
 -13   1  -1  -10.40    9.20
 -13   1  -1   -5.70    8.40
  13  -1   1    1.00    8.10
  13  -1   1   -9.30    9.10
  13  -1   1  -10.20    7.20
  13  -1   1   10.30   11.40
 -15   1  -1   -3.80    9.20
 -15   1  -1    3.10    8.80
  15  -1   1    2.50    6.80
  15  -1   1    7.80   10.40
  15  -1   1  -12.10   10.00
 -17   1  -1   -3.60   10.60
  17  -1   1    2.00    8.80
  17  -1   1   12.60   10.70
 -19   1  -1   -5.80   11.50
  19  -1   1    7.00   13.00
  19  -1   1   -3.40   10.00
 -21   1  -1   -0.60   14.30
  21  -1   1   -9.90   10.70
  21  -1   1    7.40   12.90
 -23   1  -1   22.20   15.10
  23  -1   1   51.69   16.40
  23  -1   1   26.30   12.80
  24   0  -1    6.80   11.40
  24   0  -1   13.60   14.70
 -24   0   1  -11.60   15.60
  22   0  -1   -4.80   10.20
  22   0  -1  -11.40   12.30
 -22   0   1  -16.60   14.00
  20   0  -1    0.80   12.40
  20   0  -1   -6.10   11.50
  20   0  -1    6.70    9.30
 -20   0   1   -3.80   13.10
  18   0  -1   10.10   11.30
  18   0  -1   12.30    8.80
 -18   0   1   10.80   12.90
  16   0  -1   29.50   10.30
  16   0  -1   30.20    9.20
 -16   0   1   31.90   14.10
 -16   0   1   29.40   12.70
  14   0  -1   28.70    8.10
  14   0  -1   26.40    9.00
  14   0  -1   24.90    9.30
 -14   0   1   20.20    8.60
 -14   0   1   19.20   10.70
 -14   0   1   10.30    9.40
  12   0  -1   16.10    6.70
  12   0  -1    7.20    7.90
  12   0  -1   13.00    8.80
 -12   0   1   17.40    8.00
 -12   0   1   31.70    8.90
 -12   0   1    4.50    9.80
  10   0  -1   13.40    7.20
  10   0  -1   10.40    7.80
  10   0  -1   10.60    6.40
 -10   0   1   12.80    7.60
 -10   0   1   29.30    9.70
 -10   0   1    9.80    8.10
   8   0  -1  261.17   36.00
   8   0  -1  300.37   35.70
   8   0  -1  349.77   36.70
  -8   0   1  251.57   35.60
  -8   0   1  375.86   37.50
  -8   0   1  338.77   36.50
   6   0  -1 2539.55  299.07
   6   0  -1 2449.25  299.17
   6   0  -1 2759.52  299.37
  -6   0   1 3058.39  299.37
  -6   0   1 2840.12  299.47
  -6   0   1 2545.55  299.07
   4   0  -1  351.76   37.60
   4   0  -1  314.57   37.30
   4   0  -1  344.27   37.20
  -4   0   1  311.87   37.40
  -4   0   1  331.87   37.60
  -4   0   1  312.37   37.20
   2   0  -1    0.10    1.40
   2   0  -1    1.30    2.00
   2   0  -1   -0.80    1.90
   2   0  -1    0.80    3.60
  -2   0   1    0.10    1.90
  -2   0   1   -2.20    1.50
  -2   0   1    1.20    1.60
   0   0  -1    0.00    0.20
   0   0  -1   -0.10    0.10
   0   0  -1    0.10    0.20
   0   0  -1    0.10    0.20
   0   0  -1   -0.20    0.30
   0   0   1   -0.10    0.20
   0   0   1   -0.10    0.20
   0   0   1    0.00    0.30
   0   0   1   -0.10    0.20
  -4   0  -1   93.99   12.20
  -4   0  -1   78.19   11.50
  -4   0  -1   82.79   12.60
   4   0   1   99.19   12.80
   4   0   1   91.29   12.00
   4   0   1   97.69   13.30
  -6   0  -1  238.38   32.10
  -6   0  -1  335.47   33.50
  -6   0  -1  295.47   32.80
   6   0   1  249.18   32.00
   6   0   1  298.97   33.00
  -8   0  -1   54.79   10.20
  -8   0  -1   43.10    9.60
  -8   0  -1   52.09    9.30
   8   0   1   52.09   10.00
   8   0   1   51.89    9.50
   8   0   1   49.99    9.00
 -10   0  -1   23.50    7.70
 -10   0  -1   17.30    8.80
 -10   0  -1   11.80    7.90
  10   0   1   15.80    7.60
  10   0   1   19.60    6.70
  10   0   1   18.80    8.00
  10   0   1   12.20    7.70
 -12   0  -1   -8.20    7.80
 -12   0  -1   12.30    9.20
 -12   0  -1   -4.70    7.70
  12   0   1    4.10    4.90
  12   0   1    0.70    8.40
  12   0   1   -5.30    7.60
  12   0   1   -4.90    5.50
 -14   0  -1    9.30    8.60
 -14   0  -1   12.50   10.20
 -14   0  -1   19.20   10.40
  14   0   1    3.30    6.40
  14   0   1   15.60    9.10
  14   0   1    6.30    9.30
 -16   0  -1  -15.40   10.40
  16   0   1    0.00    7.90
  16   0   1    2.60   10.00
 -18   0  -1    1.10   12.00
  18   0   1   -2.70   11.00
  18   0   1    4.80    9.10
 -20   0  -1    6.40   13.90
  20   0   1   -0.80   10.80
  20   0   1   17.10   10.00
 -22   0  -1   39.60   18.30
  22   0   1   34.20   12.50
  22   0   1   16.40   13.60
  22   0   1   60.79   19.50
 -24   0  -1   24.30   17.90
  24   0   1    9.70   11.80
  24   0   1   13.20   15.10
  23  -1  -1    6.60   13.30
  23  -1  -1   -1.30   11.30
 -23   1   1   15.80   14.40
  21  -1  -1   18.50   12.80
  21  -1  -1   -0.60   10.40
 -21   1   1   -5.90   12.30
  19  -1  -1   18.60   13.10
  19  -1  -1   -0.60    9.60
 -19   1   1   13.20   12.10
  17  -1  -1   11.10   10.40
  17  -1  -1   17.10    9.20
 -17   1   1    9.40   11.10
  15  -1  -1   -0.90    8.80
  15  -1  -1    8.50    7.90
 -15   1   1    8.10    9.70
 -15   1   1   -4.70    9.20
  13  -1  -1   17.60    9.20
  13  -1  -1   18.80    8.10
  13  -1  -1   17.30    8.90
 -13   1   1   33.30   10.70
 -13   1   1   21.90    9.50
 -13   1   1   28.70   10.10
  11  -1  -1  286.67   33.80
  11  -1  -1  302.47   34.50
  11  -1  -1  258.57   33.50
  11  -1  -1  255.67   34.90
 -11   1   1  274.77   34.20
 -11   1   1  295.27   33.50
 -11   1   1  275.07   34.70
   9  -1  -1  258.87   33.50
   9  -1  -1  317.87   34.00
   9  -1  -1  260.97   33.00
  -9   1   1  267.57   33.70
  -9   1   1  291.47   32.90
  -9   1   1  255.87   33.10
   7  -1  -1  352.86   38.70
   7  -1  -1  377.06   39.50
   7  -1  -1  385.96   39.30
  -7   1   1  286.37   39.10
  -7   1   1  293.77   38.70
  -7   1   1  313.17   38.60
   5  -1  -1 5735.63  597.34
   5  -1  -1 5070.49  598.14
   5  -1  -1 5683.33  597.14
   5  -1  -1 5137.49  597.14
  -5   1   1 5152.48  597.14
  -5   1   1 5461.55  597.04
  -5   1   1 5503.25  597.24
   3  -1  -1  493.15   48.60
   3  -1  -1  405.26   48.40
   3  -1  -1  467.85   48.30
  -3   1   1  457.75   48.20
  -3   1   1  332.47   51.39
  -3   1   1  411.16   48.40
  -3   1   1  417.66   48.40
   1  -1  -1 1300.87  166.48
   1  -1  -1 1424.06  166.58
   1  -1  -1 1354.06  166.48
   1  -1  -1 1685.43  168.18
  -1   1   1 1767.32  166.58
  -1  -1  -1 8724.23  905.01
  -1  -1  -1 8217.48  904.11
  -1  -1  -1 7178.68  904.01
   1   1   1 7659.13  903.91
   1   1   1 9079.69  905.11
  -3  -1  -1  276.87   29.60
  -3  -1  -1  284.17   30.00
  -3  -1  -1  250.27   29.90
   3   1   1  249.78   29.80
   3   1   1  218.78   32.30
   3   1   1  248.08   29.60
   3   1   1  275.67   29.50
  -5  -1  -1  637.94   76.49
  -5  -1  -1  642.84   76.39
  -5  -1  -1  735.03   76.39
   5   1   1  693.73   76.09
   5   1   1  723.23   76.39
   5   1   1  617.74   77.39
   5   1   1  712.83   76.39
  -7  -1  -1   98.09   14.50
  -7  -1  -1  114.89   14.20
  -7  -1  -1  101.89   13.70
   7   1   1   86.69   15.10
   7   1   1   78.79   13.50
   7   1   1  124.49   13.70
   7   1   1  106.99   14.00
  -9  -1  -1    5.50    6.70
  -9  -1  -1    1.60    8.20
  -9  -1  -1    1.50    6.70
   9   1   1    3.40    6.30
   9   1   1    1.10    6.60
   9   1   1    1.00    6.90
   9   1   1   -6.70    7.80
 -11  -1  -1    6.60    8.30
 -11  -1  -1    7.90    7.40
 -11  -1  -1    4.50    9.70
  11   1   1   19.40    7.90
  11   1   1    8.30    7.70
  11   1   1   10.50    6.40
 -13  -1  -1  -17.70    8.40
 -13  -1  -1   -8.80   10.50
 -13  -1  -1  -13.80    7.80
  13   1   1  -19.10    7.50
  13   1   1  -10.20    9.10
  13   1   1   12.20    6.30
  13   1   1    1.90    6.60
 -15  -1  -1    0.60   11.80
 -15  -1  -1    7.30   10.80
  15   1   1   10.00    7.20
  15   1   1   -4.00    8.50
  15   1   1   -2.00    9.50
  15   1   1    6.30    8.80
  15   1   1    3.00    7.20
 -17  -1  -1   30.80   14.10
  17   1   1   14.00   10.20
  17   1   1    2.90    9.00
  17   1   1   15.30    9.30
 -19  -1  -1   -5.30   14.60
  19   1   1    0.70    9.10
  19   1   1    3.40   10.90
  19   1   1    5.80    8.90
  19   1   1   19.30    8.50
 -21  -1  -1  -15.40   15.50
  21   1   1   -2.70    9.40
  21   1   1  -15.80   11.30
 -23  -1  -1   27.20   17.80
  23   1   1    7.30   10.40
  23   1   1   28.80   13.90
  22  -2  -1   -3.00   13.80
  22  -2  -1   -0.20   11.20
 -22   2   1   -3.00   12.70
  20  -2  -1   11.70   11.00
  20  -2  -1    8.50   14.10
 -20   2   1   12.50   11.00
  18  -2  -1   10.40   12.80
  18  -2  -1    9.90    9.90
 -18   2   1    6.30   11.10
  16  -2  -1   -0.90    9.10
  16  -2  -1    0.10   10.00
 -16   2   1  -13.10    9.30
 -16   2   1   15.10   10.30
  14  -2  -1   19.60   14.90
  14  -2  -1    4.00    8.20
  14  -2  -1   -6.00    9.70
 -14   2   1   -1.40    7.80
 -14   2   1    4.10    7.50
  12  -2  -1   30.50   10.10
  12  -2  -1   45.10    9.90
  12  -2  -1   24.80    8.90
  12  -2  -1   54.89   17.80
 -12   2   1   29.20    8.90
 -12   2   1   40.60    9.70
 -12   2   1   27.40    9.70
  10  -2  -1  220.58   27.10
  10  -2  -1  188.78   26.20
  10  -2  -1  159.88   26.40
  10  -2  -1  217.08   34.30
 -10   2   1  225.48   25.80
 -10   2   1  227.78   26.60
 -10   2   1  209.48   26.30
   8  -2  -1  869.71  106.89
   8  -2  -1  996.80  111.29
   8  -2  -1  932.51  107.19
   8  -2  -1  969.00  107.29
  -8   2   1  971.90  106.69
  -8   2   1 1052.09  107.19
  -8   2   1 1025.40  107.09
  -8   2   1  818.42  110.29
   6  -2  -1    9.70    6.00
   6  -2  -1   -2.00   16.10
   6  -2  -1    9.00    6.60
   6  -2  -1   15.70    6.00
  -6   2   1  -13.40   16.40
  -6   2   1   14.50    6.40
  -6   2   1   17.90    5.50
  -6   2   1    8.40    5.60
   4  -2  -1  126.09   17.80
   4  -2  -1  121.39   18.30
   4  -2  -1  177.38   25.40
   4  -2  -1  142.59   17.70
  -4   2   1  166.58   16.70
  -4   2   1  151.78   25.00
  -4   2   1  111.79   17.90
  -4   2   1  133.89   16.70
   2  -2  -1   34.70    5.10
   2  -2  -1   19.80    5.70
   2  -2  -1   24.40   17.50
   2  -2  -1   34.20    5.10
  -2   2   1   31.10    5.50
  -2   2   1   31.00   17.90
   0  -2  -1  487.75   57.99
   0  -2  -1  518.75   62.99
   0  -2  -1  540.25   57.79
   0  -2  -1  499.65   58.09
   0  -2  -1  557.74   57.79
   0   2   1  503.05   62.79
  -2  -2  -1   80.79    9.50
  -2  -2  -1   62.59   19.20
  -2  -2  -1   67.69    9.70
   2   2   1   43.10   17.50
   2   2   1   74.49    9.60
  -4  -2  -1  246.58   29.90
  -4  -2  -1  233.78   29.70
  -4  -2  -1  217.18   35.10
  -4  -2  -1  263.47   29.50
   4   2   1  227.98   35.50
   4   2   1  255.37   28.70
   4   2   1  245.38   29.30
   4   2   1  296.57   28.70
  -6  -2  -1 1116.79  121.89
  -6  -2  -1 1004.00  121.89
  -6  -2  -1 1061.89  122.19
   6   2   1 1171.68  121.39
   6   2   1 1155.68  121.59
   6   2   1 1028.80  121.69
  -8  -2  -1   46.70   10.00
  -8  -2  -1   47.30    9.80
  -8  -2  -1   54.79   10.40
   8   2   1   47.30    9.10
   8   2   1   55.99    8.50
   8   2   1   54.09   16.50
   8   2   1   68.59    9.60
 -10  -2  -1   51.39   10.30
 -10  -2  -1   46.40    9.70
 -10  -2  -1   47.40   11.20
  10   2   1   46.10   14.40
  10   2   1   44.50    9.10
  10   2   1   49.30    9.60
  10   2   1   37.80    7.80
 -12  -2  -1   24.50    9.10
 -12  -2  -1   47.20   13.00
 -12  -2  -1   32.80   10.40
  12   2   1   17.70    8.40
  12   2   1   35.40    9.00
  12   2   1   19.70    6.80
 -14  -2  -1  -19.30   11.70
 -14  -2  -1   -2.60   10.50
  14   2   1   -6.40    7.40
  14   2   1    4.80    8.60
  14   2   1    4.50    6.00
 -16  -2  -1  -24.50   13.50
 -16  -2  -1  -11.60   10.70
  16   2   1   16.90    9.70
  16   2   1   11.20    8.00
  16   2   1   -4.40    8.10
 -18  -2  -1   10.70   14.70
  18   2   1    3.70    8.60
  18   2   1    3.60    8.60
 -20  -2  -1   10.80   15.20
  20   2   1   12.30    9.40
  20   2   1   -4.10    8.20
 -22  -2  -1   11.60   16.60
  22   2   1   14.30    9.50
  22   2   1   10.80   10.70
  21  -3  -1   12.50   14.90
  21  -3  -1  -11.60   11.50
 -21   3   1    1.70   12.10
  19  -3  -1   20.10   14.40
  19  -3  -1    4.90   11.50
 -19   3   1   24.30   11.50
  17  -3  -1    7.10   10.00
  17  -3  -1   -2.20   12.60
 -17   3   1    8.00    7.80
 -17   3   1   15.30    9.20
  15  -3  -1  -14.70   11.80
  15  -3  -1  -11.10    8.80
  15  -3  -1  -15.90   18.50
 -15   3   1    1.00    8.30
 -15   3   1    3.90    6.70
  13  -3  -1    2.70    9.50
  13  -3  -1   15.70   21.70
  13  -3  -1    5.40    9.80
 -13   3   1   -3.00    7.00
 -13   3   1   12.90    6.40
  11  -3  -1  101.39   25.30
  11  -3  -1   35.30   11.10
  11  -3  -1   69.29   12.10
  11  -3  -1   69.19   12.30
 -11   3   1   65.99   10.40
 -11   3   1   64.59   11.40
 -11   3   1   58.79    9.50
   9  -3  -1   43.10   20.00
   9  -3  -1   18.00    8.10
   9  -3  -1   28.20    8.70
   9  -3  -1   22.60    8.50
  -9   3   1   21.50    6.40
  -9   3   1   37.30   22.20
  -9   3   1   27.60    7.40
  -9   3   1   30.30    5.80
   7  -3  -1  158.78   22.00
   7  -3  -1  147.19   22.60
   7  -3  -1  176.28   22.00
   7  -3  -1  194.38   32.10
  -7   3   1  177.88   19.70
  -7   3   1  163.08   32.00
  -7   3   1  168.98   19.80
  -7   3   1  172.18   21.70
   5  -3  -1  124.69   17.50
   5  -3  -1  155.68   27.10
   5  -3  -1  149.59   17.50
   5  -3  -1  130.19   17.90
  -5   3   1  116.99   25.80
  -5   3   1  125.79   17.40
   3  -3  -1  113.29   12.70
   3  -3  -1   75.59   12.10
   3  -3  -1   87.29   11.80
   3  -3  -1  115.59   24.40
   3  -3  -1   98.79   13.20
  -3   3   1   97.09   23.60
  -3   3   1   89.99   12.10
   1  -3  -1   89.49   10.50
   1  -3  -1   80.39   22.20
   1  -3  -1   79.89   11.20
   1  -3  -1   70.99   10.70
  -1   3   1   82.99   23.70
  -1  -3  -1   15.80    3.50
  -1  -3  -1   16.00    4.10
  -1  -3  -1   16.40    4.40
  -1  -3  -1   16.70    3.50
  -1  -3  -1   29.50   17.60
   1   3   1   12.00   16.70
  -3  -3  -1  220.58   25.60
  -3  -3  -1  189.58   25.90
  -3  -3  -1  225.28   37.20
  -3  -3  -1  225.78   25.80
   3   3   1  256.07   25.30
   3   3   1  172.28   34.90
  -5  -3  -1  506.15   57.09
  -5  -3  -1  503.55   56.69
  -5  -3  -1  532.45   63.09
  -5  -3  -1  454.05   56.89
   5   3   1  537.95   63.99
  -7  -3  -1   11.60    7.60
  -7  -3  -1    5.20    6.80
  -7  -3  -1   27.30    9.20
  -7  -3  -1    6.10    6.60
   7   3   1   26.80   17.30
   7   3   1   24.60    5.40
  -9  -3  -1    5.90    9.50
  -9  -3  -1    3.10    7.60
  -9  -3  -1   15.10    7.60
   9   3   1   12.10    4.30
   9   3   1   -3.20   15.80
   9   3   1    9.80    4.20
   9   3   1   -0.20    4.80
 -11  -3  -1   61.89   12.50
 -11  -3  -1   67.29   12.30
 -11  -3  -1   75.39   14.30
  11   3   1   54.89    9.50
  11   3   1   81.49   18.90
  11   3   1   70.49   10.10
  11   3   1   47.80    8.80
 -13  -3  -1   -9.20    9.30
 -13  -3  -1    9.40   11.80
  13   3   1    9.10    6.50
  13   3   1   10.30    5.70
  13   3   1    5.00    6.40
 -15  -3  -1   -1.60   12.00
 -15  -3  -1   -2.90   13.40
  15   3   1   -0.70    6.80
  15   3   1    2.50    6.80
  15   3   1   10.00    7.40
 -17  -3  -1   23.20   13.30
 -17  -3  -1   18.70   17.30
  17   3   1   11.30    7.30
  17   3   1    1.90    7.50
  17   3   1   11.60    8.30
 -19  -3  -1   13.40   15.10
  19   3   1    3.00    8.30
  19   3   1    1.80    7.20
 -21  -3  -1  -14.90   15.40
  21   3   1    8.80    8.00
  21   3   1   12.00    8.70
  20  -4  -1   -7.20   14.00
  18  -4  -1    7.70   11.30
  18  -4  -1    9.50   13.80
 -18   4   1    4.50    7.00
  16  -4  -1  -11.10   12.00
  16  -4  -1    6.80   10.30
 -16   4   1    8.50    6.10
  14  -4  -1    4.10   10.70
  14  -4  -1   16.80   11.00
 -14   4   1    3.80    5.20
  12  -4  -1   61.99   11.90
  12  -4  -1   46.20   13.00
 -12   4   1   40.00    6.80
  10  -4  -1  112.99   16.20
  10  -4  -1  122.09   16.80
  10  -4  -1   93.89   16.30
 -10   4   1  113.89   15.70
   8  -4  -1  112.29   18.10
   8  -4  -1  161.38   20.00
   8  -4  -1  160.88   20.50
  -8   4   1  150.58   33.90
  -8   4   1  133.19   18.70
   6  -4  -1   69.79   10.50
   6  -4  -1   50.09    9.60
   6  -4  -1   53.19    9.50
  -6   4   1   50.59    8.40
  -6   4   1   67.79   26.60
   4  -4  -1   67.69   10.20
   4  -4  -1   73.99   10.30
   4  -4  -1   70.79   10.10
   4  -4  -1   57.89    9.90
  -4   4   1   66.89   24.90
   2  -4  -1   42.20    6.50
   2  -4  -1   34.10    6.70
   2  -4  -1   62.99   23.70
   2  -4  -1   39.90    6.60
   2  -4  -1   34.20    6.40
  -2   4   1   60.69   23.30
   0  -4  -1   46.40    6.70
   0  -4  -1   77.19   23.50
   0  -4  -1   55.19    7.20
   0  -4  -1   48.70    6.90
   0   4   1   59.29   22.30
  -2  -4  -1   95.89   13.60
  -2  -4  -1  109.79   13.90
  -2  -4  -1  112.19   13.80
  -2  -4  -1  164.58   29.00
  -2  -4  -1  114.49   14.00
   2   4   1  102.49   27.00
  -4  -4  -1   16.20    5.60
  -4  -4  -1   43.40   20.90
  -4  -4  -1   13.40    5.80
  -4  -4  -1   24.30    6.00
   4   4   1   30.80   21.50
  -6  -4  -1  138.79   20.00
  -6  -4  -1  139.49   20.10
  -6  -4  -1  148.29   25.60
  -6  -4  -1  151.48   19.70
  -6  -4  -1  157.68   31.60
   6   4   1  152.48   17.80
   6   4   1  152.88   30.10
  -8  -4  -1   59.69   11.90
  -8  -4  -1   67.29   16.10
  -8  -4  -1   72.29   12.70
  -8  -4  -1   59.69   11.80
   8   4   1  101.09   24.60
 -10  -4  -1   36.60   12.30
 -10  -4  -1   78.09   12.50
 -10  -4  -1   63.89   11.60
 -10  -4  -1   87.29   14.10
  10   4   1   51.09    9.40
  10   4   1  107.39   25.10
 -12  -4  -1   24.60   10.20
 -12  -4  -1   13.90   13.30
  12   4   1    8.90    5.40
 -14  -4  -1   38.20   14.80
  14   4   1   16.40    5.50
  14   4   1   13.20    4.00
  14   4   1   14.40    6.50
 -16  -4  -1   17.20   16.40
  16   4   1    4.50    4.70
  16   4   1    2.60    6.10
 -18  -4  -1    1.60   15.40
  18   4   1   -1.30    7.40
  15  -5  -1   21.80   13.50
  15  -5  -1   26.90   12.70
  13  -5  -1   45.40   13.20
  13  -5  -1   27.10   12.70
  11  -5  -1    7.50   10.40
  11  -5  -1   18.80   10.90
   9  -5  -1   -2.60    8.30
   9  -5  -1    4.60    9.60
   9  -5  -1    4.80    9.40
   7  -5  -1   71.09   10.60
   7  -5  -1   34.40   10.10
   7  -5  -1   49.70   10.70
   7  -5  -1   42.30   10.60
   5  -5  -1  210.88   26.00
   5  -5  -1  213.08   26.70
   5  -5  -1  226.18   27.00
   5  -5  -1  204.38   26.00
   3  -5  -1   28.60    7.70
   3  -5  -1   24.50    7.40
  -3   5   1   61.29   30.00
   1  -5  -1   79.19   11.80
   1  -5  -1   94.09   12.60
  -1   5   1  113.39   32.20
  -1  -5  -1  556.54   60.59
   1   5   1  487.25   74.19
  -3  -5  -1   84.49   27.40
  -3  -5  -1   59.09    9.40
  -3  -5  -1   50.19    9.20
   3   5   1   92.89   28.30
  -5  -5  -1   90.89   14.10
  -5  -5  -1  101.09   14.00
  -5  -5  -1  143.49   28.30
  -5  -5  -1  107.89   14.30
  -5  -5  -1   83.39   13.70
   5   5   1  135.39   33.50
  -7  -5  -1   18.30    8.60
  -7  -5  -1   13.60    7.90
  -7  -5  -1   46.60   19.10
  -7  -5  -1   27.10    8.80
  -9  -5  -1  113.89   17.80
  -9  -5  -1  119.89   17.40
 -11  -5  -1   61.69   14.50
 -13  -5  -1    5.10   13.90
 -15  -5  -1   -1.10   15.30
  10  -6  -1   17.30   10.10
   8  -6  -1   11.90    8.50
   6  -6  -1   58.89   10.00
  -2  -6  -1  172.98   39.30
  -4  -6  -1   58.19   26.90
  -6  -6  -1   12.00   24.10
  -8  -6  -1    6.90    8.00
  -6  -6   2   63.89   23.80
  -4  -6   2  -16.20   26.70
  -2  -6   2   -2.30   25.10
   0  -6   2  186.68   42.50
   2  -6   2  108.89   36.50
   4  -6   2   85.39   38.00
   6  -6   2   35.40   36.60
   8  -6   2   20.80   38.10
  10  -6   2   -5.10   38.70
 -15  -5   2   26.80   17.20
 -13  -5   2   61.79   16.40
 -11  -5   2    2.80   11.40
 -11  -5   2    7.50   10.70
  -9  -5   2  -11.70    8.30
  -9  -5   2   -5.20    9.30
  -9  -5   2    4.40    7.70
  -7  -5   2   29.60    6.30
  -7  -5   2    8.40    8.00
  -7  -5   2   20.50    7.80
  -7  -5   2   47.00   20.50
  -5  -5   2  134.69   27.00
  -5  -5   2  100.89   15.80
  -5  -5   2  124.99   16.00
  -3  -5   2   14.30    4.20
  -3  -5   2   15.20    4.10
  -3  -5   2   23.90   23.70
  -1  -5   2  214.38   38.80
   1  -5   2   19.30   27.80
   3  -5   2   26.70    6.20
   3  -5   2   29.50    6.60
   3  -5   2   47.90   30.60
   5  -5   2    2.00    6.00
   5  -5   2   19.80    6.80
   5  -5   2   16.50    6.10
   5  -5   2   14.90    7.20
   7  -5   2   37.80    8.90
   7  -5   2   29.80    8.70
   7  -5   2   25.70    8.20
   9  -5   2   32.00    9.40
   9  -5   2   16.90    9.30
   9  -5   2   24.40    9.90
  11  -5   2   27.70   11.10
  11  -5   2    5.30   10.00
  13  -5   2   21.10   12.20
  13  -5   2   12.60   10.70
  15  -5   2   -3.70   12.50
  15  -5   2   -2.80   11.90
 -20  -4   2    6.70   17.00
 -18  -4   2   10.10   15.40
  16   4  -2    5.90    4.00
  16   4  -2   12.10    6.40
 -16  -4   2   26.50   16.40
  14   4  -2    3.60    5.30
 -14  -4   2  -12.70   13.00
 -12  -4   2   77.39   14.70
 -12  -4   2   91.99   25.80
 -12  -4   2   81.69   13.10
 -12  -4   2   85.39   13.80
 -12  -4   2   52.69   15.00
 -10  -4   2  143.19   28.40
 -10  -4   2   33.90   11.20
 -10  -4   2   58.99   11.70
 -10  -4   2   74.89   13.60
   8   4  -2  110.79   13.50
  -8  -4   2   88.39   14.50
  -8  -4   2  139.39   27.20
  -8  -4   2   96.09   15.20
  -8  -4   2  126.49   20.90
  -8  -4   2  103.79   14.70
  -6  -4   2   80.09   11.80
  -6  -4   2   77.69   11.90
  -6  -4   2   96.99   26.10
  -6  -4   2   98.19   12.10
  -6  -4   2   97.19   18.80
  -4  -4   2  229.58   27.80
  -4  -4   2  272.97   36.50
  -4  -4   2  227.68   27.60
  -4  -4   2  308.87   42.60
  -2  -4   2  123.69   27.20
  -2  -4   2  125.59   26.20
   0  -4   2  105.59   26.20
   0  -4   2   92.69   27.50
   2  -4   2   12.40   25.50
   2  -4   2   29.60    4.90
   2  -4   2   31.50    5.40
   4  -4   2   19.30    6.10
   4  -4   2   22.90    6.00
   4  -4   2   23.20    5.80
  -6   4  -2   65.19   10.70
   6  -4   2   98.09   12.30
   6  -4   2   89.49   12.70
   6  -4   2  100.39   12.50
  -8   4  -2    2.20    5.70
   8  -4   2    6.00    7.30
   8  -4   2    3.20    7.30
   8  -4   2   16.40    8.70
  10  -4   2   31.80   10.60
  10  -4   2   22.50    9.10
  10  -4   2   26.20    9.80
  12  -4   2   -8.90   11.30
  12  -4   2   -4.60    9.10
 -14   4  -2   17.20    5.80
  14  -4   2   15.10   10.80
  14  -4   2    3.70   12.10
 -16   4  -2   -2.80    5.90
  16  -4   2    7.30   13.40
  16  -4   2   -4.00   11.40
 -18   4  -2    4.40    7.20
  18  -4   2   -3.20   11.60
  18  -4   2   18.80   14.20
  21   3  -2    8.00    8.30
  21   3  -2    8.80    7.90
 -21  -3   2   13.00   17.60
  19   3  -2    6.70    7.70
  19   3  -2    4.70    6.70
 -19  -3   2  -13.10   15.70
  17   3  -2    7.80    6.60
  17   3  -2   -5.50    6.80
  17   3  -2   12.30    6.60
 -17  -3   2   12.10   17.10
 -17  -3   2   15.40   11.80
  15   3  -2    3.60    6.10
  15   3  -2   14.00    6.30
  15   3  -2    9.90    5.80
 -15  -3   2   -0.50   14.00
 -15  -3   2    8.50   11.00
  13   3  -2   65.59    9.90
  13   3  -2   70.79   10.90
  13   3  -2   56.89    9.90
 -13  -3   2   78.19   13.80
 -13  -3   2   80.59   13.60
 -13  -3   2   82.79   16.20
  11   3  -2   94.09   10.90
  11   3  -2   87.99   11.00
  11   3  -2   61.39   10.70
 -11  -3   2   50.49   14.00
 -11  -3   2   93.19   21.30
 -11  -3   2   83.69   12.20
 -11  -3   2   65.19   12.60
 -11  -3   2   43.80   12.90
   9   3  -2  181.48   19.20
   9   3  -2  141.89   17.10
  -9  -3   2  184.38   28.30
  -9  -3   2  124.19   19.60
  -9  -3   2  149.79   21.10
  -9  -3   2  151.88   20.60
  -7  -3   2   83.79   11.00
  -7  -3   2   70.39   11.60
  -7  -3   2   81.29   22.00
  -7  -3   2   70.09   11.10
   5   3  -2  237.68   27.80
   5   3  -2  253.77   28.20
  -5  -3   2  257.27   28.30
  -5  -3   2  249.97   28.60
  -5  -3   2  243.28   32.50
  -5  -3   2  247.18   38.30
  -5  -3   2  228.08   28.70
  -3  -3   2  419.46   43.10
  -3  -3   2  344.37   43.40
  -3  -3   2  427.76   52.69
  -3  -3   2  437.36   49.10
  -3  -3   2  358.16   43.20
  -1  -3   2  141.39   27.30
  -1  -3   2  161.98   26.70
   1  -3   2  133.29   15.50
  -3   3  -2  341.77   38.70
   3  -3   2  395.36   39.10
   3  -3   2  363.96   47.60
   3  -3   2  324.27   39.00
   3  -3   2  305.77   39.30
  -5   3  -2   60.19    9.60
   5  -3   2   82.89   10.20
   5  -3   2   64.89   10.40
   5  -3   2   63.19   10.10
   5  -3   2  113.19   24.30
  -7   3  -2   61.09   10.10
  -7   3  -2   61.19    8.40
   7  -3   2   60.79   11.30
   7  -3   2   79.79   11.00
   7  -3   2   88.39   21.70
   7  -3   2   81.99   10.90
  -9   3  -2   22.20    5.50
  -9   3  -2   35.40    6.30
  -9   3  -2   18.30    7.40
   9  -3   2   28.30    8.70
   9  -3   2   25.40    9.40
   9  -3   2   36.10    8.80
   9  -3   2   63.49   24.10
 -11   3  -2  -17.40    5.90
 -11   3  -2    4.30    5.70
 -11   3  -2  -11.50    7.80
  11  -3   2   -5.70    9.70
  11  -3   2   -9.30    7.90
  11  -3   2   -6.50    8.30
  11  -3   2  -19.80   22.00
 -13   3  -2   -4.20    6.40
 -13   3  -2    0.40    6.60
  13  -3   2  -16.00    9.00
  13  -3   2   -1.80   11.20
  13  -3   2   -9.30   21.90
 -15   3  -2    2.70    7.00
 -15   3  -2   26.00    8.30
  15  -3   2   10.90   12.10
  15  -3   2   59.09   23.10
  15  -3   2   17.80   11.30
 -17   3  -2   13.90    8.60
 -17   3  -2    5.50    8.30
  17  -3   2   12.50   21.20
  17  -3   2   -8.50   12.40
  17  -3   2    9.20   10.50
 -19   3  -2    2.60   11.20
  19  -3   2   -6.80   13.70
  19  -3   2    4.50   12.40
 -21   3  -2    6.70   11.70
  21  -3   2   -4.20   14.90
  21  -3   2    1.30   12.10
  22   2  -2    0.40    9.60
  22   2  -2    3.30    9.00
 -22  -2   2    8.90   15.70
  20   2  -2    9.10    9.00
  20   2  -2   10.70    9.50
 -20  -2   2   23.10   15.80
  18   2  -2   24.70    9.40
  18   2  -2   29.60    9.40
 -18  -2   2   46.10   16.80
 -18  -2   2   33.60   13.50
  16   2  -2    5.10    7.80
  16   2  -2   15.10    4.10
  16   2  -2   15.30    7.80
  16   2  -2   19.20    8.80
 -16  -2   2    7.90   11.30
 -16  -2   2   17.50   13.80
  14   2  -2   27.70    5.40
  14   2  -2   27.90    9.30
  14   2  -2   28.20    7.80
  14   2  -2   22.70    8.20
 -14  -2   2   29.90   10.20
 -14  -2   2   18.00   10.60
 -14  -2   2    7.20   12.00
  12   2  -2   32.80    8.60
  12   2  -2   50.79    7.50
  12   2  -2   50.49    8.10
  12   2  -2   48.60    9.40
 -12  -2   2   20.20   10.50
 -12  -2   2   23.70   11.50
 -12  -2   2   21.10   10.40
  10   2  -2   73.19   12.50
  10   2  -2  119.09   13.10
   8   2  -2 1327.27  147.49
   8   2  -2 1279.67  147.29
  -8  -2   2 1349.96  147.89
  -8  -2   2 1562.24  147.79
  -8  -2   2 1127.79  149.49
  -8  -2   2 1301.27  147.99
   6   2  -2  406.16   46.00
   6   2  -2  385.56   45.50
   6   2  -2  451.65   45.40
  -6  -2   2  392.96   46.00
  -6  -2   2  355.56   50.69
  -6  -2   2  434.66   46.50
  -6  -2   2  385.16   46.40
  -6  -2   2  389.66   46.60
  -4  -2   2  113.39   13.80
  -4  -2   2  132.19   22.30
  -4  -2   2  124.99   18.30
  -4  -2   2  108.79   14.50
  -4  -2   2   94.39   13.60
  -2  -2   2  247.88   34.00
  -2  -2   2  305.77   33.40
  -2  -2   2  214.38   27.50
   0  -2   2  220.48   28.50
   0  -2   2  164.48   19.90
  -2   2  -2  942.11  108.59
   2  -2   2 1022.30  112.29
   2  -2   2  935.71  108.79
   2  -2   2 1088.79  108.59
   2  -2   2  910.91  108.59
  -4   2  -2   19.10    4.40
  -4   2  -2   24.20    4.00
  -4   2  -2   18.20    5.60
   4  -2   2   19.60    5.20
   4  -2   2   13.20    5.20
   4  -2   2   10.20    6.30
   4  -2   2   37.90   16.70
  -6   2  -2 1859.91  205.48
  -6   2  -2 2000.80  205.38
  -6   2  -2 1740.53  205.58
   6  -2   2 1819.12  205.78
   6  -2   2 1848.22  208.68
   6  -2   2 1859.11  205.68
   6  -2   2 1817.72  205.88
  -8   2  -2   73.89   11.00
  -8   2  -2   62.39   11.60
  -8   2  -2   60.79   10.80
   8  -2   2  100.89   22.60
   8  -2   2   79.19   12.30
   8  -2   2   78.29   11.70
   8  -2   2   75.89   11.00
 -10   2  -2   -9.40    7.30
 -10   2  -2    3.10    6.60
 -10   2  -2    1.50    7.10
  10  -2   2   15.30   16.70
  10  -2   2    9.60    8.50
  10  -2   2    6.10    7.60
  10  -2   2   11.50    6.70
 -12   2  -2    7.70    7.80
 -12   2  -2   -4.80    8.30
 -12   2  -2   -7.90    8.70
  12  -2   2   17.50    9.00
  12  -2   2   16.00    8.00
  12  -2   2   25.60   17.50
  12  -2   2   -2.30    9.70
 -14   2  -2   -1.10    8.40
 -14   2  -2   -1.20    7.90
  14  -2   2   -2.60    9.50
  14  -2   2   -3.50    8.60
  14  -2   2   25.80   17.10
 -16   2  -2   29.40   11.90
 -16   2  -2   58.19   12.90
  16  -2   2   80.39   19.00
  16  -2   2   50.79   12.60
  16  -2   2   50.59   13.70
 -18   2  -2   15.60   11.80
  18  -2   2    2.80   10.10
  18  -2   2    0.70   11.60
  18  -2   2   15.90   16.30
 -20   2  -2   -8.60   10.50
  20  -2   2    6.30   13.00
  20  -2   2   -5.30   10.60
 -22   2  -2   13.90   13.60
  22  -2   2   13.60   12.30
  22  -2   2   26.90   16.10
  23   1  -2   -2.70   10.20
  23   1  -2   15.90   11.40
 -23  -1   2  -30.90   15.80
  21   1  -2    7.00    9.40
  21   1  -2   -2.20   10.00
 -21  -1   2  -15.10   15.60
  19   1  -2   -6.20    9.10
  19   1  -2    9.90    8.80
  19   1  -2   14.50    8.40
 -19  -1   2   -4.90   14.30
  17   1  -2   56.89   12.00
  17   1  -2   39.60   10.80
  17   1  -2   60.99   11.20
 -17  -1   2   40.60   15.60
 -17  -1   2   77.59   15.00
  15   1  -2   20.30    8.10
  15   1  -2   14.20    7.40
  15   1  -2   16.10    8.20
  15   1  -2   13.90    9.90
 -15  -1   2   19.90   12.60
 -15  -1   2   17.60    9.50
  13   1  -2   54.69    9.30
  13   1  -2   39.50   10.50
  13   1  -2   30.90    9.20
 -13  -1   2   52.99   10.40
 -13  -1   2   35.80   10.90
 -13  -1   2   27.70   12.20
  11   1  -2  174.18   23.90
  11   1  -2  232.58   26.20
  11   1  -2  207.18   25.40
 -11  -1   2  132.19   24.70
 -11  -1   2  210.08   25.40
 -11  -1   2  228.98   26.50
   9   1  -2  347.87   48.20
   9   1  -2  455.05   48.30
   9   1  -2  405.86   47.50
  -9  -1   2  405.16   48.40
  -9  -1   2  453.05   48.30
  -9  -1   2  440.26   49.00
   7   1  -2  459.95   48.60
   7   1  -2  437.06   49.10
   7   1  -2  442.86   49.30
  -7  -1   2  344.97   49.60
  -7  -1   2  426.36   48.90
  -7  -1   2  440.36   49.50
  -7  -1   2  467.05   49.40
   5   1  -2 5853.31  599.04
   5   1  -2 4705.83  598.84
   5   1  -2 5904.91  599.04
  -5  -1   2 5117.79  599.04
  -5  -1   2 5471.25  599.04
   3   1  -2 9980.50  967.50
   3   1  -2 7759.02  967.50
   3   1  -2 8293.67  967.40
  -3  -1   2 7999.60  967.50
  -3  -1   2 8707.43  967.50
  -3  -1   2 9717.23  967.60
   1   1  -2 1096.59  117.99
   1   1  -2 1070.09  119.09
  -1  -1   2  924.81  117.99
  -1  -1   2 1117.49  117.89
  -1  -1   2 1018.50  118.99
  -1  -1   2 1112.69  117.89
  -1  -1   2 1106.19  117.99
  -1   1  -2  811.12   88.29
  -1   1  -2  821.22   88.09
   1  -1   2  724.13   88.29
   1  -1   2  777.32   88.19
   1  -1   2  836.22   88.19
  -3   1  -2   33.30    5.60
  -3   1  -2   32.60    6.10
  -3   1  -2   32.90    5.70
   3  -1   2   32.70    5.50
   3  -1   2   23.20    5.90
   3  -1   2   35.60    6.50
  -5   1  -2  323.47   42.50
  -5   1  -2  370.76   42.80
  -5   1  -2  320.47   42.80
   5  -1   2  392.26   42.80
   5  -1   2  408.16   43.20
   5  -1   2  447.76   43.20
  -7   1  -2   31.10    7.30
  -7   1  -2   23.40    7.80
  -7   1  -2   27.90    7.60
   7  -1   2   32.10    7.60
   7  -1   2   33.00    7.50
   7  -1   2   27.00   13.90
   7  -1   2   31.50    7.70
  -9   1  -2   35.30    8.90
  -9   1  -2   58.19   10.50
  -9   1  -2   42.40    9.80
   9  -1   2   58.69   14.90
   9  -1   2   49.90    9.20
   9  -1   2   42.40    9.40
   9  -1   2   52.59    9.80
 -11   1  -2  103.49   15.70
 -11   1  -2   96.99   15.40
 -11   1  -2  103.89   15.20
  11  -1   2  119.89   20.20
  11  -1   2   99.49   14.80
  11  -1   2   97.69   15.70
  11  -1   2   95.99   15.50
 -13   1  -2   19.80   10.20
 -13   1  -2    7.70   10.00
 -13   1  -2    4.10    8.50
  13  -1   2   24.00    8.40
  13  -1   2   11.10    9.10
  13  -1   2   27.00   13.00
  13  -1   2    5.60    8.00
 -15   1  -2   -1.10    9.50
 -15   1  -2  -13.60    8.30
  15  -1   2    5.20   10.30
  15  -1   2    8.00   11.50
  15  -1   2    6.10    8.20
 -17   1  -2   81.09   14.60
  17  -1   2   48.10   14.60
  17  -1   2   40.70   12.50
  17  -1   2   58.69   12.90
 -19   1  -2   16.10   12.60
  19  -1   2   22.30   13.80
  19  -1   2    5.80   10.60
 -21   1  -2    1.90   13.20
  21  -1   2    5.00   11.60
  21  -1   2   30.80   15.10
 -23   1  -2   14.90   14.40
  23  -1   2   74.79   24.70
  23  -1   2   -5.00   11.80
  23  -1   2   23.40   14.80
  24   0  -2  -25.00   11.80
  24   0  -2   26.20   12.40
 -24   0   2  -20.30   15.30
  22   0  -2    4.90   11.60
  22   0  -2   -1.50   11.30
 -22   0   2    3.00   14.60
  20   0  -2  -14.10   11.70
  20   0  -2    2.70   11.70
  20   0  -2    9.10    9.40
 -20   0   2   16.40   14.10
  18   0  -2   31.00   10.10
  18   0  -2   32.40   12.90
  18   0  -2   28.70   11.00
 -18   0   2   36.90   14.50
  16   0  -2  107.69   16.30
  16   0  -2   83.69   14.50
 -16   0   2  109.29   16.40
 -16   0   2   80.49   17.00
  14   0  -2   18.10    7.30
  14   0  -2   20.20    8.40
  14   0  -2   15.70    9.00
 -14   0   2   17.80    9.40
 -14   0   2    7.40   10.30
 -14   0   2    7.90    8.60
  12   0  -2   12.10    8.10
  12   0  -2   10.50    6.60
  12   0  -2   20.00    8.00
 -12   0   2    8.30    9.20
 -12   0   2    6.20    8.10
 -12   0   2    5.90    7.90
  10   0  -2  136.99   22.40
  10   0  -2  176.48   23.00
  10   0  -2  174.38   21.60
 -10   0   2  183.58   23.00
 -10   0   2  166.18   22.20
 -10   0   2  161.08   23.20
   8   0  -2   82.19   13.10
  -8   0   2  121.59   14.90
  -8   0   2   80.99   12.80
  -8   0   2  111.09   13.70
  -8   0   2   82.99   13.60
   6   0  -2 2645.74  286.87
   6   0  -2 2390.06  286.77
   6   0  -2 2697.63  286.77
  -6   0   2 2792.32  286.87
  -6   0   2 2320.07  286.67
  -6   0   2 2668.03  286.97
   4   0  -2 7786.42  925.81
   4   0  -2 9289.07  925.91
  -4   0   2 7950.00  925.91
  -4   0   2 8700.33  926.01
  -4   0   2 8099.89  925.81
   2   0  -2  100.29   12.00
   0   0  -2   -1.60    1.60
   0   0  -2    2.20    2.20
   0   0  -2    1.50    1.80
   0   0  -2   -1.30    1.50
   0   0  -2    1.20    2.20
   0   0   2    1.00    1.60
   0   0   2   -0.40    1.40
   0   0   2    1.40    1.80
   0   0   2    1.60    2.80
  -4   0  -2    4.20    4.80
  -4   0  -2    9.10    5.50
  -4   0  -2    2.70    5.00
   4   0   2   15.10    9.20
   4   0   2    6.20    4.50
   4   0   2    8.70    4.80
   4   0   2    8.60    5.30
  -6   0  -2  120.29   17.20
  -6   0  -2  124.89   17.70
  -6   0  -2  146.59   18.40
   6   0   2  126.89   17.90
   6   0   2  149.19   18.00
   6   0   2  113.29   17.20
  -8   0  -2   44.90    8.30
  -8   0  -2   32.30    8.90
  -8   0  -2   31.70    7.70
   8   0   2   28.20    7.00
   8   0   2   19.20    8.10
   8   0   2   34.60    8.80
 -10   0  -2    2.00    8.00
 -10   0  -2    4.60    6.80
 -10   0  -2    9.30    8.10
  10   0   2    7.10    6.70
  10   0   2   25.30    7.80
  10   0   2    6.80    7.20
 -12   0  -2   35.10   10.80
 -12   0  -2   25.60    9.40
 -12   0  -2   32.40   10.00
  12   0   2   48.40    9.30
  12   0   2   29.50    9.80
  12   0   2   45.20   10.60
  12   0   2   28.60    9.00
 -14   0  -2   65.49   14.00
 -14   0  -2   53.39   12.30
 -14   0  -2   68.59   12.80
  14   0   2   62.19   10.30
  14   0   2   41.70   12.40
  14   0   2   65.19   11.80
  14   0   2   96.29   13.70
 -16   0  -2   18.30   11.70
  16   0   2   20.20   10.10
  16   0   2   17.10    9.00
 -18   0  -2   27.40   13.80
  18   0   2   41.00   18.30
  18   0   2   25.60   10.70
  18   0   2   37.70   13.00
 -20   0  -2   44.00   16.20
  20   0   2   71.19   19.30
  20   0   2   19.00   14.00
  20   0   2   25.90   11.70
 -22   0  -2   32.00   16.10
  22   0   2   33.90   16.40
  22   0   2   14.70   14.30
  22   0   2    2.80   11.00
 -24   0  -2    8.70   17.40
  24   0   2   -2.50   13.10
  24   0   2   22.00   12.10
  23  -1  -2   -7.80   12.50
  23  -1  -2    0.80   14.60
 -23   1   2   -2.50   13.70
  21  -1  -2   28.60   13.20
  21  -1  -2   17.10   11.00
 -21   1   2   10.30   12.80
  19  -1  -2  -23.40   11.40
  19  -1  -2    4.80    9.20
 -19   1   2  -12.50   11.50
  17  -1  -2   44.90   12.30
  17  -1  -2   33.10   10.50
 -17   1   2   32.90   12.70
  15  -1  -2    3.80    7.80
  15  -1  -2    7.80    8.80
 -15   1   2   25.40   10.50
 -15   1   2   17.40    9.60
  13  -1  -2   35.50    9.50
  13  -1  -2   33.40   10.20
  13  -1  -2   40.20   10.40
 -13   1   2   34.70   10.50
 -13   1   2   48.90   11.30
 -13   1   2   36.30   10.90
  11  -1  -2  217.88   26.40
  11  -1  -2  207.98   25.90
  11  -1  -2  138.69   24.80
 -11   1   2  178.88   25.50
 -11   1   2  228.28   25.10
   9  -1  -2  448.46   52.89
   9  -1  -2  486.25   53.09
   9  -1  -2  459.85   52.49
  -9   1   2  440.16   52.79
  -9   1   2  460.55   52.39
  -9   1   2  440.76   53.19
   7  -1  -2  483.75   53.49
   7  -1  -2  469.55   53.09
   7  -1  -2  527.25   53.69
  -7   1   2  485.25   53.59
  -7   1   2  453.05   52.99
  -7   1   2  445.46   53.59
  -7   1   2  396.16   55.99
   5  -1  -2 5912.01  682.13
   5  -1  -2 6499.95  682.23
   5  -1  -2 5908.11  682.23
  -5   1   2 5348.56  683.03
  -5   1   2 6905.21  682.13
  -5   1   2 6238.68  682.13
  -5   1   2 6307.37  682.23
   3  -1  -2 9999.00 1032.30
   3  -1  -2 9604.44 1032.30
   3  -1  -2 9187.88 1032.30
  -3   1   2 9334.57 1032.30
  -3   1   2 8121.89 1033.20
  -3   1   2 9063.19 1032.30
  -3   1   2 9972.70 1032.20
   1  -1  -2 1247.98  138.29
   1  -1  -2 1271.97  138.39
   1  -1  -2 1237.78  138.29
   1  -1  -2 1150.28  138.29
  -1   1   2 1167.68  138.29
  -1   1   2 1285.27  138.29
  -1   1   2 1232.18  138.29
  -1   1   2 1385.66  139.79
  -1  -1  -2  971.00  102.59
  -1  -1  -2  817.22  102.59
  -1  -1  -2  970.40  102.59
   1   1   2  865.01  102.59
   1   1   2  946.71  102.49
   1   1   2  966.60  102.49
  -3  -1  -2   28.00    6.20
  -3  -1  -2   32.20    6.50
  -3  -1  -2   41.60    7.00
  -3  -1  -2   22.60    5.40
   3   1   2   25.90    5.90
   3   1   2   27.10    6.10
   3   1   2   36.30    5.80
  -5  -1  -2  460.95   45.50
  -5  -1  -2  411.76   45.00
  -5  -1  -2  326.67   44.70
   5   1   2  413.16   45.10
   5   1   2  384.26   44.50
   5   1   2  372.36   44.90
  -7  -1  -2   26.70    8.40
  -7  -1  -2   28.10    7.70
  -7  -1  -2   38.50    8.30
   7   1   2   31.20    6.40
   7   1   2   27.70    7.80
   7   1   2   21.70    7.10
  -9  -1  -2   39.50    8.80
  -9  -1  -2   44.40    9.50
  -9  -1  -2   27.30    9.80
   9   1   2   27.50    6.60
   9   1   2   40.10    8.60
   9   1   2   43.70    8.80
   9   1   2   42.90    9.30
   9   1   2   46.00    8.00
 -11  -1  -2  119.89   14.80
 -11  -1  -2  125.09   15.90
 -11  -1  -2   87.29   13.70
  11   1   2   70.29   14.50
  11   1   2  120.59   14.80
  11   1   2   74.99   12.80
  11   1   2  125.09   14.10
  11   1   2   80.79   13.90
 -13  -1  -2   10.70    8.70
 -13  -1  -2   10.90   10.80
 -13  -1  -2   19.80   11.40
  13   1   2   15.70    9.80
  13   1   2   -4.90    7.70
  13   1   2   26.30    7.70
  13   1   2   17.30    9.10
 -15  -1  -2   -4.60   11.60
 -15  -1  -2   -2.60   10.80
  15   1   2   16.80    9.80
  15   1   2   -5.80    7.30
  15   1   2    3.10    7.50
  15   1   2    3.70    8.20
 -17  -1  -2   81.09   16.70
  17   1   2   50.59   12.30
  17   1   2   36.30   10.20
  17   1   2   57.79   11.80
  17   1   2   55.09   10.80
 -19  -1  -2    9.20   15.40
  19   1   2   13.00    9.50
  19   1   2   17.10   11.50
  19   1   2   10.00    7.60
  19   1   2   35.60    9.30
 -21  -1  -2    8.00   16.40
  21   1   2    6.90    9.60
  21   1   2   -1.60   10.40
 -23  -1  -2   29.10   18.10
  23   1   2   12.30   10.90
  23   1   2   32.70   14.20
  22  -2  -2   19.70   12.30
  22  -2  -2   -2.60   15.00
 -22   2   2   11.20   13.30
  20  -2  -2    9.00   10.70
  20  -2  -2   12.50   12.60
 -20   2   2    7.90   11.00
  18  -2  -2   24.10   10.90
  18  -2  -2   16.20   13.10
 -18   2   2   24.60   12.00
  16  -2  -2   -0.80   10.70
  16  -2  -2    3.70    9.10
 -16   2   2   12.60    9.30
 -16   2   2   -0.50    8.80
  14  -2  -2   27.10   10.40
  14  -2  -2   21.10    9.40
 -14   2   2   20.90   10.00
 -14   2   2   30.00    9.40
  12  -2  -2   34.60    9.90
  12  -2  -2   15.70    8.80
  12  -2  -2   31.30    9.10
 -12   2   2   26.80    9.40
 -12   2   2   13.80    8.90
 -12   2   2   39.90    8.80
  10  -2  -2    3.60    7.30
  10  -2  -2   17.10    7.70
 -10   2   2  -11.20    7.40
 -10   2   2   38.50    7.60
 -10   2   2   26.10    8.20
 -10   2   2   22.10   17.70
   8  -2  -2 1554.74  147.89
   8  -2  -2 1156.18  149.79
   8  -2  -2 1358.06  147.69
   8  -2  -2 1210.38  147.29
  -8   2   2 1222.08  147.39
  -8   2   2 1495.55  147.19
  -8   2   2 1246.88  150.78
  -8   2   2 1321.57  147.39
   6  -2  -2  425.56   46.10
   6  -2  -2  437.16   46.60
   6  -2  -2  403.86   46.30
   6  -2  -2  307.37   50.19
  -6   2   2  392.36   46.20
  -6   2   2  474.75   45.70
  -6   2   2  405.26   45.90
  -6   2   2  319.27   51.09
   4  -2  -2  146.69   23.30
   4  -2  -2  118.99   15.50
   4  -2  -2  106.19   15.90
   4  -2  -2  110.39   15.00
  -4   2   2  120.79   14.60
  -4   2   2  104.49   15.90
  -4   2   2  126.39   22.80
   2  -2  -2  241.18   30.20
   2  -2  -2  273.97   29.90
   2  -2  -2  248.58   30.50
   2  -2  -2  266.97   37.00
   2  -2  -2  260.67   30.00
  -2   2   2  277.07   37.60
  -2   2   2  262.47   30.10
   0  -2  -2  197.78   23.70
   0  -2  -2  187.88   24.10
   0  -2  -2  173.08   24.10
   0  -2  -2  233.68   23.80
   0  -2  -2  263.67   33.10
   0   2   2  233.08   33.40
  -2  -2  -2  950.40  122.39
  -2  -2  -2 1149.08  125.19
  -2  -2  -2 1207.08  122.39
  -2  -2  -2 1134.79  122.39
   2   2   2 1060.59  125.29
  -4  -2  -2   14.90    6.30
  -4  -2  -2   10.60    6.00
  -4  -2  -2   13.00    5.50
   4   2   2   21.00   14.30
   4   2   2   19.60    4.80
   4   2   2   21.80    4.40
   4   2   2   31.40    5.80
  -6  -2  -2 2122.49  218.88
  -6  -2  -2 1947.81  219.78
  -6  -2  -2 1843.12  219.38
  -6  -2  -2 1955.20  219.58
   6   2   2 1901.31  221.38
   6   2   2 2204.98  219.18
   6   2   2 1966.60  219.38
   6   2   2 1834.72  219.28
  -8  -2  -2   68.19   12.40
  -8  -2  -2   77.59   12.50
  -8  -2  -2   66.89   12.80
   8   2   2   76.29   11.80
   8   2   2   81.09   18.10
   8   2   2   87.99   12.10
   8   2   2   96.39   11.50
 -10  -2  -2    7.90    7.60
 -10  -2  -2    1.00    8.60
 -10  -2  -2    5.50   10.10
  10   2   2    8.50    6.90
  10   2   2    9.70    5.50
  10   2   2    7.30   13.30
  10   2   2   11.50    6.80
 -12  -2  -2    9.60   10.90
 -12  -2  -2   12.80    8.70
 -12  -2  -2    5.80    9.80
  12   2   2   10.10    6.40
  12   2   2   18.50    7.80
  12   2   2   20.40   11.40
  12   2   2    7.70    7.60
 -14  -2  -2    2.20   10.20
 -14  -2  -2  -10.70   13.70
  14   2   2    0.90    6.30
  14   2   2    3.30    7.90
  14   2   2   -9.70    8.50
 -16  -2  -2   81.09   15.80
 -16  -2  -2   35.60   18.50
  16   2   2   56.59   12.40
  16   2   2   45.00   10.60
  16   2   2   57.99   12.10
 -18  -2  -2   11.50   15.60
  18   2   2   14.90    8.80
  18   2   2   16.50    8.70
 -20  -2  -2   19.70   15.50
  20   2   2   -9.80    7.70
  20   2   2    2.60    8.50
 -22  -2  -2   22.90   17.70
  22   2   2    5.60    9.60
  22   2   2    6.30   11.30
  21  -3  -2    8.20   13.70
  21  -3  -2  -15.80   11.10
 -21   3   2    2.40   12.30
  19  -3  -2  -13.70   13.50
  19  -3  -2    1.70   10.80
 -19   3   2    4.80   10.60
  17  -3  -2    8.40   12.60
  17  -3  -2   13.10   10.70
 -17   3   2    9.70    8.10
 -17   3   2    9.20    9.80
  15  -3  -2    8.50   10.90
  15  -3  -2   25.10   11.50
 -15   3   2   15.30    7.20
 -15   3   2   11.40    8.20
  13  -3  -2   85.99   14.30
  13  -3  -2   80.69   24.70
  13  -3  -2   74.39   13.20
 -13   3   2   49.20   10.60
 -13   3   2   76.09   11.70
  11  -3  -2   55.89   11.10
  11  -3  -2   42.40   11.00
  11  -3  -2   60.19   12.10
  11  -3  -2   95.79   23.40
 -11   3   2   35.40    9.30
 -11   3   2   55.19    8.90
 -11   3   2   52.39   10.50
 -11   3   2   50.19   23.80
   9  -3  -2  153.68   21.80
   9  -3  -2  169.28   22.60
   9  -3  -2  177.18   29.10
   9  -3  -2  173.78   21.90
  -9   3   2  206.68   33.30
  -9   3   2  158.68   19.60
  -9   3   2  137.69   19.90
  -9   3   2  149.69   21.50
   7  -3  -2   76.99   12.50
   7  -3  -2   86.69   12.80
   7  -3  -2   96.09   12.40
   7  -3  -2  140.39   25.40
  -7   3   2   81.99   11.50
  -7   3   2   66.79   11.70
  -7   3   2   94.79   25.70
   5  -3  -2  275.37   31.80
   5  -3  -2  281.47   32.20
   5  -3  -2  244.38   32.30
   5  -3  -2  258.07   40.40
  -5   3   2  291.07   31.80
  -5   3   2  256.07   41.70
   3  -3  -2  459.25   47.00
   3  -3  -2  399.96   46.90
   3  -3  -2  370.96   47.10
   3  -3  -2  414.06   47.00
   3  -3  -2  411.76   55.69
  -3   3   2  420.56   46.70
  -3   3   2  411.66   55.09
   1  -3  -2  183.98   19.80
   1  -3  -2  174.38   29.40
   1  -3  -2  164.68   19.90
   1  -3  -2  155.18   19.90
   1  -3  -2  155.48   20.30
  -1   3   2  158.58   29.20
  -1  -3  -2  204.28   25.90
  -1  -3  -2  223.38   26.40
  -1  -3  -2  194.68   26.20
  -1  -3  -2  261.67   26.00
  -1  -3  -2  251.17   35.60
   1   3   2  232.18   35.80
  -3  -3  -2  392.36   50.49
  -3  -3  -2  379.96   42.60
  -3  -3  -2  318.97   42.60
  -3  -3  -2  407.46   42.50
   3   3   2  347.97   50.69
   3   3   2  384.46   42.10
  -5  -3  -2   79.49   11.40
  -5  -3  -2   66.69   10.70
  -5  -3  -2   73.09   11.60
   5   3   2   96.89   21.50
   5   3   2   85.09   10.70
  -7  -3  -2   74.99   12.80
  -7  -3  -2   90.59   14.40
  -7  -3  -2   60.39   12.70
  -7  -3  -2   77.59   12.40
   7   3   2   94.49   21.30
   7   3   2  111.49   10.90
   7   3   2   83.79   10.60
   7   3   2   77.99   11.60
  -9  -3  -2   45.10    9.20
  -9  -3  -2   22.10    8.90
  -9  -3  -2   38.10   10.80
   9   3   2   33.90    7.20
   9   3   2   26.50    6.20
   9   3   2   33.00   19.70
   9   3   2   26.40    5.90
 -11  -3  -2   -5.90   10.70
 -11  -3  -2    3.70    9.70
 -11  -3  -2   -6.60    9.10
  11   3   2    2.50    5.30
  11   3   2   -2.40    5.80
  11   3   2    3.30    5.80
  11   3   2   -4.40   14.20
 -13  -3  -2    0.50   10.10
 -13  -3  -2   -3.70   13.20
  13   3   2   -0.30    6.00
  13   3   2   -0.30   12.90
  13   3   2    0.50    5.90
  13   3   2  -14.00    6.00
 -15  -3  -2   29.70   13.60
 -15  -3  -2    7.70   14.40
  15   3   2    6.60    7.40
  15   3   2   34.80    8.60
  15   3   2    7.50    7.50
 -17  -3  -2   13.60   13.40
 -17  -3  -2    0.50   13.50
  17   3   2   20.60    7.60
  17   3   2   19.30    8.30
  17   3   2   16.70    8.90
 -19  -3  -2    8.80   15.00
  19   3   2    6.50    8.00
  19   3   2   -5.90    7.00
 -21  -3  -2   15.60   18.60
  21   3   2   -3.00    7.60
  21   3   2    3.80    8.40
  20  -4  -2   15.60   12.70
  20  -4  -2  -25.20   13.90
 -20   4   2   -7.50    7.50
  18  -4  -2    8.60   11.60
  18  -4  -2   -4.80   13.50
 -18   4   2   -4.30    7.30
  16  -4  -2   19.90   13.80
  16  -4  -2   33.70   12.70
 -16   4   2   18.40    7.00
  14  -4  -2    9.80   11.50
  14  -4  -2  -12.50   10.50
 -14   4   2    2.70    5.00
  12  -4  -2   69.59   12.30
  12  -4  -2   66.59   13.20
 -12   4   2   44.60    7.00
 -12   4   2   39.30    7.10
  10  -4  -2   37.40   10.90
  10  -4  -2   46.40   11.20
  10  -4  -2   43.30   11.60
 -10   4   2   53.49   10.30
 -10   4   2   99.99   31.10
   8  -4  -2   73.69   13.20
   8  -4  -2   81.59   12.90
   8  -4  -2   89.09   13.20
  -8   4   2   65.49   11.80
  -8   4   2  110.99   31.20
   6  -4  -2   71.89   12.40
   6  -4  -2   73.69   12.00
   6  -4  -2   80.09   12.20
   6  -4  -2  103.99   12.50
  -6   4   2  118.09   30.20
  -6   4   2   68.09   10.80
   4  -4  -2  248.28   30.90
   4  -4  -2  253.77   30.80
   4  -4  -2  272.47   30.90
   4  -4  -2  262.87   30.80
  -4   4   2  258.27   44.10
   2  -4  -2  141.99   30.50
   2  -4  -2  122.39   15.70
   2  -4  -2  106.89   15.50
   2  -4  -2  122.09   15.90
   2  -4  -2  103.89   15.60
  -2   4   2  149.49   31.00
   0  -4  -2  115.79   26.30
   0  -4  -2   77.49   12.30
   0  -4  -2   95.59   12.40
   0  -4  -2   90.09   12.80
   0   4   2   97.39   25.60
  -2  -4  -2   39.00    6.80
  -2  -4  -2   26.90    7.00
  -2  -4  -2   44.70    6.90
  -2  -4  -2   65.89   24.00
  -2  -4  -2   33.90    6.70
   2   4   2   42.70   21.20
  -4  -4  -2   22.10    7.10
  -4  -4  -2   27.00    7.10
  -4  -4  -2   17.70    6.80
   4   4   2   31.90   21.80
   4   4   2   34.90    4.70
  -6  -4  -2   98.99   14.50
  -6  -4  -2   97.19   14.90
  -6  -4  -2  127.29   23.80
  -6  -4  -2  120.39   14.90
   6   4   2  104.09   27.00
   6   4   2  100.39   13.70
  -8  -4  -2   -0.30    7.80
  -8  -4  -2    5.70    8.70
  -8  -4  -2    5.10    8.00
  -8  -4  -2    8.20   12.10
   8   4   2   21.70   20.40
   8   4   2   -2.50    3.30
 -10  -4  -2   23.60   10.50
 -10  -4  -2   18.20   11.90
 -10  -4  -2   32.20   10.60
  10   4   2   20.40    6.30
  10   4   2   35.80   22.30
 -12  -4  -2   -5.00   12.50
 -12  -4  -2    1.10   11.10
  12   4   2    9.50   16.70
  12   4   2   13.10    5.70
 -14  -4  -2   26.60   15.20
  14   4   2   16.30    6.10
  14   4   2    9.40    4.30
 -16  -4  -2    2.90   14.00
  16   4   2    8.20    7.50
  16   4   2    2.00    5.00
 -18  -4  -2   32.90   17.10
  18   4   2    3.50    8.00
  17  -5  -2    7.20   13.80
  15  -5  -2   28.90   13.70
  15  -5  -2    7.90   12.10
  13  -5  -2   28.70   12.70
  13  -5  -2   18.00   11.60
  11  -5  -2   25.80   10.90
  11  -5  -2   12.10   11.10
   9  -5  -2   -0.50    8.50
   9  -5  -2   -3.50    8.60
   9  -5  -2    8.30    9.50
   7  -5  -2   35.70    8.80
   7  -5  -2   23.50    8.70
   7  -5  -2   35.10   10.20
   7  -5  -2   20.00    9.20
  -7   5   2   16.30   29.70
   5  -5  -2  165.08   22.10
   5  -5  -2  159.08   20.90
   5  -5  -2  176.08   22.10
   5  -5  -2  139.39   20.70
  -5   5   2  169.08   38.10
   3  -5  -2   22.90    7.80
   3  -5  -2   21.80    6.30
   3  -5  -2   28.20    6.60
   3  -5  -2   39.40    7.90
  -3   5   2   64.79   31.10
   1  -5  -2  186.78   23.40
   1  -5  -2  198.48   24.00
  -1   5   2  185.38   40.70
  -1  -5  -2    3.90    5.80
   1   5   2   24.90   25.40
  -3  -5  -2   33.60    7.10
  -3  -5  -2   38.20    8.30
  -3  -5  -2   44.90    6.80
  -3  -5  -2   29.40    8.20
   3   5   2   75.39   26.50
  -5  -5  -2   20.50    8.30
  -5  -5  -2   22.20    6.80
  -5  -5  -2   37.90   23.00
  -5  -5  -2   17.30    7.10
  -5  -5  -2   17.10    7.80
   5   5   2   -7.50   25.20
  -7  -5  -2   33.10   10.10
  -7  -5  -2   53.59    9.80
  -7  -5  -2   42.60   11.40
  -7  -5  -2   57.29   19.70
   7   5   2   55.89   28.00
  -9  -5  -2   21.80   10.90
  -9  -5  -2   28.20   11.90
   9   5   2   30.70   26.90
 -11  -5  -2   27.20   13.00
 -13  -5  -2   25.90   15.40
 -15  -5  -2    4.10   15.70
  10  -6  -2    1.00    9.80
   8  -6  -2   23.70    8.80
   6  -6  -2   35.90    8.00
  -2  -6  -2  154.08   40.10
  -4  -6  -2   71.49   30.70
  -6  -6  -2   23.80   22.20
  -8  -6  -2   -5.30    7.00
  -4  -6   3   11.00   23.20
  -2  -6   3   35.50   28.70
   0  -6   3   42.60   29.60
   2  -6   3   11.80   31.20
   4  -6   3   -2.30   33.80
   6  -6   3   15.50   36.20
   8  -6   3   20.90   38.30
  10  -6   3   -5.10    9.60
  10  -6   3   10.90   40.20
 -15  -5   3   26.10   15.10
 -13  -5   3   22.20   13.50
 -11  -5   3    3.50   14.10
 -11  -5   3    2.10   11.00
  -9  -5   3   31.10    8.30
  -9  -5   3    3.70    8.90
  -9  -5   3    6.10    9.20
  -7  -5   3   32.70    6.10
  -7  -5   3   20.90    8.00
  -7  -5   3   61.59   19.60
  -7  -5   3   23.60    8.20
  -5  -5   3   22.80    6.60
  -5  -5   3   37.30   20.60
  -5  -5   3   26.50    6.60
  -3  -5   3   94.79   12.00
  -3  -5   3  110.99   28.20
  -1  -5   3  190.28   36.20
   1  -5   3   79.59   11.40
   1  -5   3   94.89   11.70
   1  -5   3  117.89   31.90
   3  -5   3   21.60    6.30
   3  -5   3   18.60   29.90
   3  -5   3   21.00    5.80
   5  -5   3   42.60   32.70
   5  -5   3    7.90    7.30
   5  -5   3   10.70    6.20
   5  -5   3    7.10    6.10
   7  -5   3   54.99   10.70
   7  -5   3   62.69   11.40
   7  -5   3   79.49   36.10
   7  -5   3   63.69   11.40
  -9   5  -3    2.60    5.20
   9  -5   3   19.80    9.60
   9  -5   3   10.70    9.00
   9  -5   3   19.00    9.30
  11  -5   3   11.10   10.70
  11  -5   3    3.60   10.00
  13  -5   3   13.90   11.80
  13  -5   3   -1.60   11.20
  15  -5   3   51.19   40.40
  15  -5   3   -7.30   11.10
  15  -5   3    5.30   11.90
 -20  -4   3  -15.80   14.30
 -18  -4   3   -7.40   12.90
  16   4  -3   21.60    7.00
 -16  -4   3   43.30   16.60
  14   4  -3    8.90    5.20
 -14  -4   3    4.20   14.30
  12   4  -3  103.99   16.10
 -12  -4   3  134.49   18.30
 -12  -4   3  115.39   19.70
 -12  -4   3  117.99   19.40
 -12  -4   3  133.59   29.50
 -12  -4   3  144.29   18.90
 -10  -4   3   99.19   14.90
 -10  -4   3   87.89   15.40
 -10  -4   3   89.39   14.20
 -10  -4   3   90.29   25.50
   8   4  -3   60.69    8.30
   8   4  -3   41.40    8.20
  -8  -4   3   86.69   23.70
  -8  -4   3   73.49   16.60
  -8  -4   3   57.99   10.50
  -8  -4   3   50.19   10.80
  -8  -4   3   46.80   10.20
  -6  -4   3   15.00    6.60
  -6  -4   3   13.60    5.80
  -6  -4   3   22.80   21.80
  -6  -4   3   32.30   17.30
  -6  -4   3   17.50    6.40
  -4  -4   3  115.59   22.80
  -4  -4   3  113.09   26.80
  -4  -4   3   83.59   11.30
  -4  -4   3   84.49   11.80
  -2  -4   3  375.96   50.29
  -2  -4   3  345.57   50.99
   0  -4   3  128.79   27.20
   0  -4   3   69.49   27.10
   2  -4   3    5.30    3.70
   2  -4   3   12.20   23.30
   2  -4   3    3.80    3.40
   2  -4   3   12.20    4.20
   4  -4   3   60.59    9.30
   4  -4   3   56.79    9.40
   4  -4   3   61.79    9.00
  -6   4  -3   23.00    5.80
   6  -4   3   35.30    7.40
   6  -4   3   31.50    7.80
   6  -4   3   26.30    8.00
  -8   4  -3   59.69   11.10
   8  -4   3   92.29   12.60
   8  -4   3   89.39   12.80
   8  -4   3   86.89   13.40
  10  -4   3   -6.20    8.60
  10  -4   3   16.20   10.20
  10  -4   3   16.70    8.80
  12  -4   3   35.50   12.10
  12  -4   3   24.90   10.40
  14  -4   3    4.40   12.30
  14  -4   3   10.50   10.70
 -16   4  -3    4.60    6.00
  16  -4   3    5.00   13.40
  16  -4   3   19.90   11.20
 -18   4  -3    7.50    7.60
  18  -4   3   28.10   15.10
  18  -4   3   27.40   12.40
  21   3  -3   -1.90    7.10
 -21  -3   3    8.60   17.70
  19   3  -3   11.20    7.50
  19   3  -3    9.20    7.50
 -19  -3   3   14.90   16.00
  17   3  -3   17.80    7.40
  17   3  -3   25.40    7.40
  17   3  -3    6.00    7.30
 -17  -3   3   19.80   13.40
 -17  -3   3   43.00   15.90
  15   3  -3    9.30    6.60
  15   3  -3   11.80    6.00
  15   3  -3    8.50    5.70
 -15  -3   3    5.80   11.40
 -15  -3   3    9.50   13.00
  13   3  -3   53.49    9.10
  13   3  -3   69.59    9.90
  13   3  -3   60.69   10.20
 -13  -3   3   93.69   21.10
 -13  -3   3   67.29   13.30
 -13  -3   3   58.49   12.70
 -13  -3   3   66.49   15.30
  11   3  -3  151.88   17.70
  11   3  -3  130.09   19.00
  11   3  -3  134.29   17.50
 -11  -3   3  154.48   19.50
 -11  -3   3  151.98   20.20
 -11  -3   3  128.89   20.70
 -11  -3   3  190.08   30.00
 -11  -3   3  136.69   19.80
   9   3  -3   63.49    9.50
  -9  -3   3   58.19   12.10
  -9  -3   3   85.99   21.10
  -9  -3   3   63.69   11.40
  -9  -3   3   66.29   11.40
  -7  -3   3  213.78   26.80
  -7  -3   3  209.98   27.90
  -7  -3   3  227.58   35.10
  -7  -3   3  243.18   26.40
  -7  -3   3  205.28   27.20
   5   3  -3   56.79    8.60
  -5  -3   3   65.39    8.80
  -5  -3   3   87.39   16.50
  -3  -3   3  147.29   26.60
  -3  -3   3  119.99   16.30
  -3  -3   3  150.08   24.70
  -3  -3   3  131.59   15.90
  -3  -3   3  149.09   15.80
  -1  -3   3   79.59   21.90
  -1  -3   3   90.49   21.10
   1  -3   3  691.03   78.69
   1  -3   3  833.22   85.39
   1  -3   3  664.33   78.89
   1  -3   3  765.12   78.69
   1  -3   3  599.34   84.49
  -3   3  -3   54.69    8.00
   3  -3   3   49.20    8.90
   3  -3   3   89.19   21.60
   3  -3   3   67.59    8.60
   3  -3   3   67.39    8.50
  -5   3  -3   64.19   10.00
   5  -3   3   62.49   11.30
   5  -3   3   76.59   10.60
   5  -3   3   81.39   10.70
   5  -3   3  120.49   25.10
  -7   3  -3   82.59   14.40
  -7   3  -3  108.89   13.10
  -7   3  -3  114.89   13.40
   7  -3   3  114.09   15.60
   7  -3   3  105.99   15.00
   7  -3   3  194.28   31.00
   7  -3   3  121.39   16.30
  -9   3  -3   13.20    7.00
  -9   3  -3   12.30    5.20
  -9   3  -3   15.70    4.80
   9  -3   3   16.80    8.00
   9  -3   3   10.60    8.80
   9  -3   3    7.30    7.40
   9  -3   3   29.60   21.60
 -11   3  -3   35.50    8.10
 -11   3  -3   45.20    9.20
  11  -3   3   67.99   12.50
  11  -3   3   32.40    9.80
  11  -3   3  113.39   25.20
  11  -3   3   34.20   10.60
 -13   3  -3   25.10    8.30
 -13   3  -3   16.30    7.10
  13  -3   3   63.99   25.60
  13  -3   3   32.90   10.60
  13  -3   3    8.20   11.10
 -15   3  -3   -0.20    8.30
 -15   3  -3   -0.50    7.10
  15  -3   3   28.40   21.50
  15  -3   3   11.20   10.70
  15  -3   3   -6.90   11.90
 -17   3  -3   15.40    9.10
 -17   3  -3   48.10   10.70
  17  -3   3   41.30   13.10
  17  -3   3   38.10   22.20
  17  -3   3   33.60   14.60
 -19   3  -3   -0.10    9.80
  19  -3   3   18.40   13.00
  19  -3   3    1.10   14.40
 -21   3  -3   12.40   11.80
  21  -3   3    7.30   34.10
  21  -3   3   10.60   13.90
  21  -3   3    1.00   14.50
  24   2  -3    2.70   10.80
  22   2  -3   -4.00    8.60
  22   2  -3    2.80    9.10
 -22  -2   3   -7.60   16.30
  20   2  -3   14.70    9.10
  20   2  -3   17.70    8.90
 -20  -2   3   47.80   17.70
  18   2  -3   22.80    6.00
  18   2  -3   24.60   12.90
  18   2  -3   13.90    8.80
  18   2  -3   19.20    8.20
 -18  -2   3    5.50   15.20
 -18  -2   3   10.10   12.40
  16   2  -3   27.60    8.40
  16   2  -3   22.70    8.60
  16   2  -3   23.10    6.10
  16   2  -3   44.70   10.60
 -16  -2   3    7.80   11.20
 -16  -2   3   38.60   14.10
  14   2  -3   37.30   10.10
  14   2  -3   48.00    7.60
  14   2  -3   20.20    8.10
  14   2  -3   29.20    8.60
 -14  -2   3   27.00   10.80
 -14  -2   3   25.70   10.30
 -14  -2   3   30.80   14.10
  12   2  -3  115.99   15.30
  12   2  -3  113.89   15.50
  12   2  -3   94.99   14.50
  12   2  -3  110.29   15.40
 -12  -2   3  124.69   17.90
 -12  -2   3  114.49   16.70
 -12  -2   3  117.09   16.60
 -12  -2   3  109.19   19.80
  10   2  -3  202.08   21.50
  10   2  -3  174.08   19.80
  10   2  -3  185.58   21.00
  10   2  -3  149.59   20.00
 -10  -2   3  127.39   24.80
 -10  -2   3  147.09   21.30
 -10  -2   3  125.19   21.00
 -10  -2   3  159.58   21.00
 -10  -2   3  164.28   22.10
   8   2  -3  481.25   60.19
  -8  -2   3  576.94   60.29
   6   2  -3 1013.50  119.79
   6   2  -3 1005.90  120.59
   6   2  -3 1124.99  119.59
   6   2  -3 1119.59  119.49
  -6  -2   3  962.90  120.39
  -6  -2   3 1065.19  119.99
  -6  -2   3 1198.78  122.99
  -6  -2   3 1140.99  120.19
   4   2  -3   48.00    7.80
   4   2  -3   81.19   14.90
  -4  -2   3   43.20    7.50
  -4  -2   3   51.49    8.20
  -4  -2   3   62.79   12.80
  -4  -2   3   55.49    7.40
  -4  -2   3   38.80   15.40
   2   2  -3  200.68   25.00
   2   2  -3  212.08   24.90
  -2  -2   3  270.27   31.50
  -2  -2   3  223.88   24.80
  -2  -2   3  184.58   25.30
  -2  -2   3  257.77   31.70
  -2  -2   3  244.48   24.90
   0   2  -3  535.95   61.69
   0   2  -3  546.75   61.69
   0  -2   3  607.54   61.59
   0  -2   3  554.54   61.59
   0  -2   3  553.94   61.99
   0  -2   3  515.85   66.29
  -2   2  -3  334.57   40.80
   2  -2   3  326.87   41.10
   2  -2   3  377.26   48.50
   2  -2   3  346.97   40.90
   2  -2   3  410.06   40.80
   2  -2   3  405.96   47.00
  -4   2  -3  438.96   52.29
  -4   2  -3  418.56   52.69
  -4   2  -3  521.35   52.19
   4  -2   3  396.96   52.89
   4  -2   3  491.45   52.79
   4  -2   3  532.85   58.59
   4  -2   3  485.85   52.99
  -6   2  -3   94.89   13.20
  -6   2  -3   89.99   12.80
  -6   2  -3  108.69   13.80
   6  -2   3   90.99   13.30
   6  -2   3  142.99   24.00
   6  -2   3   99.79   13.50
   6  -2   3   96.49   13.80
  -8   2  -3  -12.10    5.40
  -8   2  -3    0.20    6.80
  -8   2  -3   -8.50    5.70
   8  -2   3    1.80    6.10
   8  -2   3    6.80   15.20
   8  -2   3    3.70    6.40
   8  -2   3  -13.90    7.00
 -10   2  -3    2.60    8.30
 -10   2  -3   18.20    7.40
 -10   2  -3   -5.60    6.40
  10  -2   3   15.30    7.40
  10  -2   3   16.00    9.00
  10  -2   3   39.00   18.30
  10  -2   3   23.70    7.60
 -12   2  -3    5.90    8.70
 -12   2  -3    2.60    7.40
 -12   2  -3    1.70    6.80
  12  -2   3   21.20   17.40
  12  -2   3   14.60    9.10
  12  -2   3    1.40    9.70
  12  -2   3   14.80    8.90
 -14   2  -3   -1.30    7.90
 -14   2  -3    4.70    9.30
  14  -2   3   -7.70    9.50
  14  -2   3    3.80   16.10
  14  -2   3    5.10    8.70
 -16   2  -3   66.49   14.30
  16  -2   3   73.49   15.60
  16  -2   3   74.99   20.10
  16  -2   3   54.39   13.30
 -18   2  -3   15.60   10.70
  18  -2   3   13.60   11.10
  18  -2   3   17.20   12.60
  18  -2   3   12.60   16.50
 -20   2  -3  -18.10   11.40
  20  -2   3   35.70   30.80
  20  -2   3   11.10   11.30
  20  -2   3   14.30   14.70
 -22   2  -3   -4.00   11.90
  22  -2   3    0.40   15.40
  22  -2   3   17.20   12.80
  22  -2   3   29.40   29.10
  23   1  -3   -3.80   10.10
  23   1  -3   10.80   11.00
 -23  -1   3  -20.40   15.80
  21   1  -3    1.90    9.20
  21   1  -3    9.60   11.50
 -21  -1   3   -1.80   16.30
  19   1  -3   14.50    8.70
  19   1  -3   10.00   10.60
  19   1  -3    1.00    8.70
 -19  -1   3   10.40   14.70
  17   1  -3   36.90   10.10
  17   1  -3   17.00    9.90
  17   1  -3   52.09   10.30
 -17  -1   3   35.90   14.90
 -17  -1   3   19.90   11.60
  15   1  -3   26.90    8.50
  15   1  -3   26.60    9.40
  15   1  -3   11.60   10.10
  15   1  -3   12.50    8.30
 -15  -1   3   20.60    9.60
 -15  -1   3   25.10   12.50
  13   1  -3  116.39   17.30
  13   1  -3  106.49   15.30
  13   1  -3  126.49   16.30
  13   1  -3  103.59   16.20
 -13  -1   3  104.19   15.90
 -13  -1   3   98.49   18.00
 -13  -1   3  132.29   16.80
  11   1  -3  374.46   50.69
  11   1  -3  409.26   50.79
  11   1  -3  469.05   51.89
  11   1  -3  503.65   51.79
 -11  -1   3  424.36   50.19
 -11  -1   3  554.34   52.49
 -11  -1   3  468.15   51.59
 -11  -1   3  455.35   52.69
   9   1  -3  139.09   22.70
   9   1  -3  210.68   21.60
  -9  -1   3  173.78   23.50
  -9  -1   3  146.49   22.60
  -9  -1   3  184.58   22.20
   7   1  -3 1328.87  174.48
   7   1  -3 1623.44  174.38
   7   1  -3 1767.72  174.68
   7   1  -3 1618.44  174.68
  -7  -1   3 1472.45  174.48
  -7  -1   3 1564.84  174.88
  -7  -1   3 1457.15  174.68
  -7  -1   3 1716.33  174.88
   5   1  -3 1042.70  125.89
   5   1  -3 1086.89  125.59
  -5  -1   3 1259.97  125.99
   3   1  -3 5249.27  556.94
   3   1  -3 5043.10  557.14
   3   1  -3 5027.10  557.04
   3   1  -3 4507.45  556.94
  -3  -1   3 4946.71  557.04
  -3  -1   3 5921.91  557.54
  -3  -1   3 4690.93  557.14
  -3  -1   3 4862.81  557.04
   1   1  -3  173.98   21.60
   1   1  -3  162.88   17.50
   1   1  -3  164.88   17.60
   1   1  -3  156.18   18.20
  -1  -1   3  139.89   17.90
  -1  -1   3  141.59   17.80
  -1  -1   3  152.78   18.30
  -1  -1   3  143.89   18.10
  -1  -1   3  154.48   21.20
  -1   1  -3  437.76   44.30
  -1   1  -3  343.47   40.50
  -1   1  -3  338.97   40.30
  -1   1  -3  399.86   40.20
   1  -1   3  368.96   40.30
   1  -1   3  349.47   40.50
   1  -1   3  350.76   40.50
   1  -1   3  291.47   42.80
  -3   1  -3  904.51   98.19
  -3   1  -3  848.72   98.09
   3  -1   3  789.62   98.19
   3  -1   3  925.71   98.29
   3  -1   3  935.41   98.19
  -5   1  -3   42.80    8.10
  -5   1  -3   36.40    7.30
  -5   1  -3   31.00    7.50
   5  -1   3   49.40    8.30
   5  -1   3   47.80    8.50
   5  -1   3   42.70    7.70
  -7   1  -3   87.29   13.10
  -7   1  -3   98.79   13.80
  -7   1  -3   73.49   12.60
   7  -1   3  104.19   13.50
   7  -1   3  110.99   13.40
   7  -1   3   92.29   14.00
  -9   1  -3   18.80    8.00
  -9   1  -3   23.90    7.80
  -9   1  -3   26.20    8.20
   9  -1   3   26.90    8.20
   9  -1   3   25.00    8.30
   9  -1   3   29.00    7.40
 -11   1  -3    4.40    8.30
 -11   1  -3   -1.80    8.60
 -11   1  -3   -7.40    8.50
  11  -1   3   -3.80    8.60
  11  -1   3    2.80    7.50
  11  -1   3    3.60   12.50
  11  -1   3    5.10    6.90
 -13   1  -3   -2.10    9.50
 -13   1  -3  -17.80    8.10
 -13   1  -3    0.30    9.50
  13  -1   3  -17.20    8.00
  13  -1   3   -2.90    7.50
  13  -1   3  -10.90    8.30
  13  -1   3    1.60   12.20
 -15   1  -3   16.30   11.00
 -15   1  -3   32.80   17.30
  15  -1   3   38.00   11.50
  15  -1   3   17.00    9.80
  15  -1   3   55.89   14.30
 -17   1  -3   11.90   11.30
  17  -1   3   17.20   11.80
  17  -1   3   13.40   12.40
  17  -1   3   20.50   10.30
 -19   1  -3   17.40   13.90
  19  -1   3   56.09   24.50
  19  -1   3   -3.50   11.90
  19  -1   3   28.20   11.40
 -21   1  -3    6.30   13.60
  21  -1   3   24.00   13.80
  21  -1   3   63.09   22.00
  21  -1   3   17.90   11.90
 -23   1  -3   30.60   15.10
  23  -1   3   20.30   12.40
  23  -1   3    2.60   14.30
  23  -1   3   42.60   22.30
  24   0  -3    9.60   13.30
  24   0  -3   -2.10   11.10
 -24   0   3  -20.00   15.20
  22   0  -3   -6.30    9.70
  22   0  -3   -3.90   12.70
 -22   0   3   -3.40   14.60
  20   0  -3    4.30   10.50
  20   0  -3    3.60   12.20
  20   0  -3    9.20    9.10
 -20   0   3    4.40   13.60
  18   0  -3   24.80    9.30
  18   0  -3   22.60   11.70
  18   0  -3   18.90   10.10
 -18   0   3   18.90   13.50
  16   0  -3  149.88   22.60
  16   0  -3  184.48   23.40
  16   0  -3  134.89   24.70
 -16   0   3  210.78   25.60
 -16   0   3  225.58   26.70
  14   0  -3   17.20    9.80
  14   0  -3   60.79   13.90
  14   0  -3   22.40    7.80
  14   0  -3   25.20    9.30
 -14   0   3   14.40    8.30
 -14   0   3   16.20   11.20
 -14   0   3    8.40    9.50
  12   0  -3   30.00    7.10
  12   0  -3   23.10   11.60
  12   0  -3   48.30   10.00
  12   0  -3   20.90    9.20
 -12   0   3   26.30    9.40
 -12   0   3   29.80    9.10
 -12   0   3   17.00   10.30
  10   0  -3  364.26   44.00
  10   0  -3  383.96   43.30
  10   0  -3  290.87   43.90
  10   0  -3  446.96   44.10
 -10   0   3  365.56   43.90
 -10   0   3  390.76   43.60
 -10   0   3  411.66   44.50
   8   0  -3  211.48   27.90
   8   0  -3  218.48   27.50
   8   0  -3  233.78   27.00
  -8   0   3  235.58   28.40
  -8   0   3  225.28   27.40
  -8   0   3  198.38   27.90
   6   0  -3 5032.70  494.15
   6   0  -3 4569.64  493.85
   6   0  -3 4573.54  494.05
  -6   0   3 3803.02  493.85
  -6   0   3 4073.39  494.05
  -6   0   3 4704.23  494.05
   4   0  -3 4959.40  559.34
   4   0  -3 4819.12  559.44
   4   0  -3 4961.60  559.34
   4   0  -3 4910.41  559.24
  -4   0   3 5322.27  559.54
  -4   0   3 4710.33  559.24
  -4   0   3 4986.50  559.44
  -4   0   3 5737.43  559.44
   2   0  -3  400.56   44.80
   2   0  -3  417.76   44.90
   2   0  -3  403.96   45.00
   2   0  -3  413.46   44.90
  -2   0   3  428.26   44.90
  -2   0   3  320.07   45.10
  -2   0   3  423.46   44.90
   0   0  -3   82.79   10.90
   0   0  -3   94.29   10.90
   0   0  -3   98.59   10.70
   0   0   3   71.49   10.30
   0   0   3   76.49   11.10
   0   0   3   87.69   10.70
  -2   0  -3 2717.93  292.37
  -2   0  -3 2780.92  292.47
  -2   0  -3 2818.42  292.47
   2   0   3 2239.68  292.37
   2   0   3 2581.04  292.37
   2   0   3 2694.83  292.47
  -4   0  -3   31.30    7.50
  -4   0  -3   47.40   12.90
  -4   0  -3   44.20    8.20
  -4   0  -3   32.90    7.30
   4   0   3   45.60   10.30
   4   0   3   43.00    7.70
   4   0   3   48.10    7.30
   4   0   3   34.00    7.60
  -6   0  -3   25.40    7.60
  -6   0  -3   31.40    7.80
  -6   0  -3   40.30    8.60
   6   0   3   35.40   10.90
   6   0   3   36.90    7.60
   6   0   3   33.30    7.80
   6   0   3   35.00    8.00
  -8   0  -3   -2.10    6.50
  -8   0  -3    5.30    6.90
  -8   0  -3   10.40    6.70
   8   0   3    1.80    6.90
   8   0   3    3.70    6.80
   8   0   3    3.80    6.30
   8   0   3    3.90   12.00
 -10   0  -3  -14.30    6.70
 -10   0  -3  -23.10    8.30
 -10   0  -3  -20.40    7.00
  10   0   3  -11.50    8.10
  10   0   3   -2.10   12.90
  10   0   3   -9.10    5.50
  10   0   3   -5.20    6.90
 -12   0  -3   10.00    9.10
 -12   0  -3   16.60    8.00
 -12   0  -3   -1.80    9.30
  12   0   3    6.40    8.20
  12   0   3   25.00   14.40
  12   0   3   -1.00    7.20
  12   0   3    9.50    8.50
 -14   0  -3   10.40    9.80
 -14   0  -3    5.80   10.30
 -14   0  -3    6.40    8.00
  14   0   3   15.10    9.40
  14   0   3   17.10    8.30
  14   0   3   22.10   15.00
  14   0   3   12.40   10.20
  14   0   3   26.40    8.10
 -16   0  -3    3.10   11.50
  16   0   3   -9.50    9.00
  16   0   3   13.90   14.50
  16   0   3    7.30    8.50
 -18   0  -3   25.60   13.80
  18   0   3   18.80   12.30
  18   0   3   15.50    9.80
  18   0   3   22.10   16.20
 -20   0  -3  102.79   21.30
  20   0   3  104.29   19.40
  20   0   3  154.28   22.40
  20   0   3   83.79   17.60
 -22   0  -3    8.80   15.30
  22   0   3   10.20   11.20
  22   0   3   16.80   14.40
  22   0   3   -4.90   12.30
  23  -1  -3   -4.20   14.40
  23  -1  -3   -7.80   10.80
 -23   1   3    3.20   13.30
  21  -1  -3    8.40   13.40
  21  -1  -3   -4.50   10.00
 -21   1   3   -8.70   12.20
  19  -1  -3  -10.50    8.90
  19  -1  -3    4.00   10.80
 -19   1   3   -6.70   11.90
  17  -1  -3   33.00    9.90
  17  -1  -3   19.10   11.40
 -17   1   3   27.80   11.80
  15  -1  -3   21.70    8.90
  15  -1  -3   29.40    9.70
 -15   1   3    7.50   10.40
 -15   1   3   23.40    9.40
  13  -1  -3  130.59   17.20
  13  -1  -3  110.49   16.00
  13  -1  -3   87.39   16.00
 -13   1   3  114.89   16.30
 -13   1   3  119.69   17.90
 -13   1   3   99.69   15.90
  11  -1  -3  524.85   58.79
  11  -1  -3  554.74   58.29
  11  -1  -3  487.45   58.29
 -11   1   3  406.06   60.29
 -11   1   3  517.05   57.89
 -11   1   3  590.44   58.99
 -11   1   3  474.25   58.99
   9  -1  -3  125.39   22.80
   9  -1  -3  238.88   25.10
   9  -1  -3  158.98   23.40
  -9   1   3  188.78   23.60
  -9   1   3  171.08   27.50
  -9   1   3  209.88   26.00
  -9   1   3  246.48   25.10
   7  -1  -3 1601.54  194.88
   7  -1  -3 1718.83  194.98
   7  -1  -3 1780.32  194.78
  -7   1   3 1929.41  195.08
  -7   1   3 1664.83  194.68
  -7   1   3 1656.93  196.18
  -7   1   3 1913.61  194.98
   5  -1  -3 1633.84  181.78
   3  -1  -3 5491.15  638.14
   3  -1  -3 5680.03  638.14
   3  -1  -3 5931.61  638.04
   3  -1  -3 6277.37  638.14
  -3   1   3 5420.46  638.04
  -3   1   3 6125.59  638.04
  -3   1   3 5411.66  638.04
   1  -1  -3  155.68   19.30
   1  -1  -3  159.88   19.10
   1  -1  -3  163.68   19.00
   1  -1  -3  164.48   19.20
  -1   1   3  149.49   19.50
  -1   1   3  143.49   18.90
  -1   1   3  172.78   19.50
  -1  -1  -3  343.07   44.50
  -1  -1  -3  421.76   44.70
  -1  -1  -3  376.76   44.70
   1   1   3  398.36   44.60
   1   1   3  415.36   44.60
   1   1   3  420.16   44.90
  -3  -1  -3 1008.90  108.89
  -3  -1  -3  970.00  108.89
  -3  -1  -3  905.41  108.69
   3   1   3 1046.10  108.59
   3   1   3  973.90  108.79
   3   1   3  858.21  108.69
   3   1   3 1056.29  108.69
  -5  -1  -3   32.20    7.90
  -5  -1  -3   40.50    7.90
  -5  -1  -3   50.19    8.70
  -5  -1  -3   35.50    7.50
   5   1   3   38.80    7.00
   5   1   3   47.40    8.60
   5   1   3   39.10    7.20
   5   1   3   45.80    8.10
  -7  -1  -3   92.39   14.10
  -7  -1  -3  100.89   14.70
  -7  -1  -3  101.49   15.00
   7   1   3  114.19   14.60
   7   1   3  113.39   12.90
   7   1   3   85.89   14.20
   7   1   3   93.09   13.40
  -9  -1  -3   26.10    9.00
  -9  -1  -3   41.30    8.60
  -9  -1  -3   27.90    8.10
   9   1   3   27.50    8.20
   9   1   3   37.20    8.60
   9   1   3   15.40    5.70
   9   1   3   32.40    6.70
 -11  -1  -3   -9.00    8.40
 -11  -1  -3   -6.00    7.50
 -11  -1  -3    1.40    8.20
  11   1   3  -12.30    5.90
  11   1   3    8.50    8.00
  11   1   3   -6.60    5.40
  11   1   3   -6.70    7.40
 -13  -1  -3   -2.10   11.00
 -13  -1  -3   10.50    8.30
 -13  -1  -3    1.70    8.60
  13   1   3   -2.40    6.50
  13   1   3    6.50    7.40
  13   1   3    7.40    8.50
  13   1   3   -7.80    5.80
  13   1   3   -2.10    8.50
 -15  -1  -3   21.70   13.10
 -15  -1  -3   19.40   11.80
  15   1   3   33.10   10.70
  15   1   3   26.00    8.70
  15   1   3   19.90    7.30
  15   1   3   11.50   11.00
 -17  -1  -3    7.60   13.80
  17   1   3   11.80    8.30
  17   1   3    7.20    7.00
  17   1   3   13.50    9.40
 -19  -1  -3   15.10   15.50
  19   1   3   34.40   10.30
  19   1   3   11.00    9.30
  19   1   3   11.30    7.30
  19   1   3   21.10   12.00
 -21  -1  -3   19.30   16.60
  21   1   3    8.30   12.90
  21   1   3   19.80   11.30
 -23  -1  -3   31.10   17.90
  23   1   3    6.70   14.30
  23   1   3    3.70   10.60
  24  -2  -3   27.70   15.80
  22  -2  -3    9.00   13.50
  22  -2  -3    8.80   11.70
 -22   2   3    8.30   11.70
  20  -2  -3   26.60   12.80
  20  -2  -3   23.70   14.40
 -20   2   3   20.30   11.80
  18  -2  -3   14.40   12.30
  18  -2  -3   13.20   11.60
 -18   2   3    9.70   10.20
  16  -2  -3   35.00   10.50
  16  -2  -3   17.40   10.20
 -16   2   3   24.00    9.50
 -16   2   3    4.00    9.50
  14  -2  -3   30.90   10.10
  14  -2  -3   11.30    9.20
 -14   2   3   36.10    8.90
 -14   2   3   19.20    9.10
  12  -2  -3  108.89   15.90
  12  -2  -3  125.39   16.30
  12  -2  -3   87.59   15.30
 -12   2   3  102.49   15.00
 -12   2   3  103.29   15.50
 -12   2   3  112.59   24.60
 -12   2   3   94.79   15.40
  10  -2  -3  141.99   21.80
  10  -2  -3  189.28   23.80
  10  -2  -3  212.68   23.30
 -10   2   3  145.39   22.40
 -10   2   3  170.58   30.20
 -10   2   3  153.18   21.50
 -10   2   3  157.28   21.60
   8  -2  -3  349.17   47.00
   8  -2  -3  438.26   47.00
   8  -2  -3  440.86   47.00
  -8   2   3  409.76   52.89
  -8   2   3  338.07   46.50
  -8   2   3  435.46   46.70
   6  -2  -3 1188.38  141.09
   6  -2  -3 1199.38  141.09
   6  -2  -3 1350.06  141.09
  -6   2   3 1291.47  140.99
  -6   2   3 1164.88  140.99
  -6   2   3 1237.38  144.69
  -6   2   3 1409.26  140.79
   4  -2  -3   59.49   10.20
   4  -2  -3   68.59    9.80
   4  -2  -3   54.99    9.90
   4  -2  -3   56.79    9.80
  -4   2   3   94.69   10.50
  -4   2   3   62.79    9.20
  -4   2   3   67.59   10.00
  -4   2   3   68.29   18.40
   2  -2  -3  224.18   27.90
   2  -2  -3  225.98   27.70
   2  -2  -3  229.08   27.60
   2  -2  -3  216.38   27.70
  -2   2   3  242.38   26.60
  -2   2   3  266.17   26.60
  -2   2   3  206.18   27.50
  -2   2   3  242.48   34.30
   0  -2  -3  668.23   67.49
   0  -2  -3  581.54   67.59
   0  -2  -3  617.04   67.69
   0  -2  -3  634.44   67.49
   0   2   3  609.74   67.39
   0   2   3  522.25   66.79
  -2  -2  -3  412.06   49.30
  -2  -2  -3  382.76   49.40
  -2  -2  -3  449.86   49.30
   2   2   3  436.06   48.70
   2   2   3  428.06   53.99
   2   2   3  484.65   48.70
   2   2   3  434.96   49.40
  -4  -2  -3  492.25   54.39
  -4  -2  -3  456.45   53.89
  -4  -2  -3  425.56   54.09
  -4  -2  -3  520.25   54.39
   4   2   3  457.25   53.79
   4   2   3  472.05   53.49
   4   2   3  507.65   58.39
  -6  -2  -3   98.09   14.00
  -6  -2  -3   76.19   13.70
  -6  -2  -3   80.39   14.10
  -6  -2  -3  114.09   12.90
   6   2   3   94.49   13.30
   6   2   3  111.29   13.90
   6   2   3  109.29   19.90
   6   2   3   99.09   14.10
  -8  -2  -3   -4.80    8.20
  -8  -2  -3   -7.70    7.00
  -8  -2  -3    1.80    7.00
   8   2   3   -6.90   12.80
   8   2   3    2.30    5.20
   8   2   3    9.60    6.10
   8   2   3   -0.40    5.80
 -10  -2  -3    4.60    8.90
 -10  -2  -3    7.40   10.60
 -10  -2  -3   25.50    8.40
  10   2   3   22.30    6.90
  10   2   3    9.90    7.90
  10   2   3   28.00   13.10
  10   2   3   24.50    7.60
 -12  -2  -3    2.60    8.90
 -12  -2  -3   -8.30   10.90
 -12  -2  -3    8.40    9.70
  12   2   3    7.10    8.80
  12   2   3    4.40    7.70
  12   2   3    5.20    6.30
  12   2   3   11.30   12.20
 -14  -2  -3   20.90   10.60
 -14  -2  -3   -7.70   12.40
  14   2   3    6.90   10.50
  14   2   3    0.80    8.00
  14   2   3   -7.40    9.20
  14   2   3   -4.70    6.20
 -16  -2  -3   50.29   17.30
 -16  -2  -3   70.39   15.60
  16   2   3   34.00   12.90
  16   2   3   55.69   11.60
  16   2   3   44.50   10.60
 -18  -2  -3   32.80   16.10
  18   2   3   10.40    9.50
  18   2   3    9.90    8.50
 -20  -2  -3   -3.80   15.00
  20   2   3   22.00   10.50
  20   2   3    6.80    9.60
 -22  -2  -3   32.10   18.00
  22   2   3   -7.70   11.30
  22   2   3   20.90   10.20
  21  -3  -3    3.80   13.60
  21  -3  -3   21.60   15.50
 -21   3   3   13.70   12.40
  19  -3  -3   -1.00   12.20
  19  -3  -3   -5.10   13.10
 -19   3   3    0.20   10.70
  17  -3  -3   15.10   12.40
  17  -3  -3   21.50   11.10
 -17   3   3    8.30    9.30
 -17   3   3   18.20    8.40
  15  -3  -3   -8.50   10.40
  15  -3  -3   -9.60    9.40
 -15   3   3   14.50    7.90
 -15   3   3    5.60    6.80
  13  -3  -3   69.49   13.20
  13  -3  -3   52.69   12.00
 -13   3   3   52.29    9.90
 -13   3   3   63.99   11.40
 -13   3   3   98.79   26.20
  11  -3  -3  117.09   19.70
  11  -3  -3  189.38   23.10
  11  -3  -3  151.68   20.70
 -11   3   3  162.78   31.40
 -11   3   3  141.49   19.90
 -11   3   3  141.49   19.20
 -11   3   3  154.78   21.80
   9  -3  -3  112.99   22.60
   9  -3  -3   58.19   12.80
   9  -3  -3   84.69   13.50
   9  -3  -3   62.59   12.70
  -9   3   3  108.29   13.30
  -9   3   3  116.59   27.80
  -9   3   3   69.29   11.60
   7  -3  -3  273.97   30.70
   7  -3  -3  205.88   30.30
   7  -3  -3  252.47   31.00
   7  -3  -3  239.98   39.20
  -7   3   3  263.27   29.00
  -7   3   3  228.58   30.20
  -7   3   3  265.67   28.90
  -7   3   3  265.47   43.00
   5  -3  -3  167.98   22.10
   5  -3  -3  148.49   21.10
   5  -3  -3  191.58   29.70
   5  -3  -3  147.79   21.60
   5  -3  -3  170.28   21.10
  -5   3   3  194.28   31.00
  -5   3   3  168.88   21.10
   3  -3  -3  159.78   28.20
   3  -3  -3  136.89   19.70
   3  -3  -3  162.28   20.10
   3  -3  -3  163.18   19.50
   3  -3  -3  161.68   20.00
  -3   3   3  136.39   19.20
  -3   3   3  194.88   29.80
   1  -3  -3   63.39    9.20
   1  -3  -3   57.79    8.80
   1  -3  -3   77.29   22.00
   1  -3  -3   70.49    9.30
   1  -3  -3   51.79    9.20
  -1   3   3   71.99   20.90
  -1  -3  -3  885.71  102.79
  -1  -3  -3  844.62  102.69
  -1  -3  -3  761.32  102.69
  -1  -3  -3 1010.20  102.79
   1   3   3 1002.10  102.49
   1   3   3 1054.79  108.39
  -3  -3  -3   63.59   10.00
  -3  -3  -3   62.99   10.00
  -3  -3  -3   69.19    9.60
   3   3   3   60.99   22.00
  -5  -3  -3   79.89   11.50
  -5  -3  -3   71.39   12.20
  -5  -3  -3   86.59   12.40
   5   3   3   77.39   10.90
   5   3   3  111.59   22.60
  -7  -3  -3  111.49   15.20
  -7  -3  -3  109.39   16.40
  -7  -3  -3  107.79   16.00
  -7  -3  -3  113.59   15.50
   7   3   3  101.09   15.50
   7   3   3  152.58   25.40
   7   3   3   99.49   13.90
   7   3   3  117.79   14.00
  -9  -3  -3   19.70    8.60
  -9  -3  -3   28.50    8.80
  -9  -3  -3    7.20    9.50
   9   3   3   14.90    5.60
   9   3   3   17.70   17.70
   9   3   3   16.80    5.40
   9   3   3   17.30    6.10
 -11  -3  -3   26.50   11.00
 -11  -3  -3   27.00   13.60
 -11  -3  -3   49.30   12.00
  11   3   3   81.89   19.70
  11   3   3   52.29    9.50
  11   3   3   38.60    8.70
  11   3   3   57.39    8.60
 -13  -3  -3   15.00   12.90
 -13  -3  -3    7.70   11.30
  13   3   3   23.90    8.10
  13   3   3   28.60    7.30
  13   3   3   14.50    7.30
  13   3   3   28.30   15.40
 -15  -3  -3  -10.80   14.10
 -15  -3  -3    5.80   12.40
  15   3   3   -9.00    6.90
  15   3   3    1.60   12.40
  15   3   3    3.10    7.30
  15   3   3   -5.90    6.50
 -17  -3  -3   53.19   17.30
 -17  -3  -3   23.60   14.90
  17   3   3   31.50    9.30
  17   3   3   36.40    9.80
  17   3   3   19.50    9.90
 -19  -3  -3  -10.70   14.00
  19   3   3   -8.80    7.00
  19   3   3   -0.40    7.90
 -21  -3  -3    7.10   16.50
  21   3   3  -19.70    9.30
  21   3   3    5.50    8.60
  20  -4  -3  -12.60   11.50
  20  -4  -3   -6.00   14.60
 -20   4   3   11.10    8.20
  18  -4  -3   -9.30   13.00
  18  -4  -3  -10.60   11.10
 -18   4   3   -3.40    7.10
  16  -4  -3   41.10   13.50
  16  -4  -3   29.80   12.90
 -16   4   3   29.90    7.80
  14  -4  -3   -1.30   10.70
  14  -4  -3    1.30   11.30
 -14   4   3    1.50    5.40
  12  -4  -3   96.09   17.70
  12  -4  -3   97.49   18.00
 -12   4   3  135.09   15.80
 -12   4   3  125.29   15.60
 -12   4   3  180.78   37.40
  10  -4  -3   87.79   16.00
  10  -4  -3  103.09   16.40
  10  -4  -3  109.09   16.20
 -10   4   3   88.29   19.40
 -10   4   3  125.89   32.90
   8  -4  -3   62.89   11.50
   8  -4  -3   76.69   12.00
   8  -4  -3   48.70   12.10
   8  -4  -3   52.29   11.70
  -8   4   3   57.69   10.90
  -8   4   3  115.79   31.10
   6  -4  -3   38.60    9.30
   6  -4  -3   29.60    9.20
   6  -4  -3   42.00    8.90
   6  -4  -3   33.20    8.60
  -6   4   3   34.60    7.40
  -6   4   3   31.90   24.00
   4  -4  -3  184.18   22.20
   4  -4  -3  164.58   22.30
   4  -4  -3  177.08   21.90
   4  -4  -3  135.19   21.90
  -4   4   3  260.57   39.10
   2  -4  -3  434.86   47.70
   2  -4  -3  399.36   47.70
   2  -4  -3  440.06   47.90
   2  -4  -3  385.06   47.80
  -2   4   3  445.16   58.79
   0  -4  -3  105.19   15.20
   0  -4  -3  110.49   15.70
   0  -4  -3  107.59   15.90
   0  -4  -3  124.89   15.30
   0   4   3  108.09   29.30
  -2  -4  -3   15.20    6.00
  -2  -4  -3   13.90    5.90
  -2  -4  -3   11.20    5.70
  -2  -4  -3    8.00    6.40
   2   4   3   15.70   22.80
  -4  -4  -3   75.29   10.10
  -4  -4  -3   60.19   10.10
  -4  -4  -3   62.69   10.40
   4   4   3   53.69   24.30
   4   4   3   54.79    8.20
  -6  -4  -3   23.20    8.90
  -6  -4  -3   43.60    8.70
  -6  -4  -3   24.60    8.40
   6   4   3   33.30   23.20
  -8  -4  -3  101.29   17.50
  -8  -4  -3   89.39   15.70
  -8  -4  -3  103.19   18.20
  -8  -4  -3  120.69   15.00
  -8  -4  -3   80.99   14.60
   8   4   3  101.59   27.30
   8   4   3   88.19   13.30
 -10  -4  -3    2.30   10.30
 -10  -4  -3    5.60    9.50
 -10  -4  -3   16.30   10.90
  10   4   3    6.90    5.60
  10   4   3    0.70   21.50
 -12  -4  -3   24.50   14.10
 -12  -4  -3   39.10   12.30
  12   4   3   29.40    5.00
  12   4   3   20.50    6.70
  12   4   3   30.30   17.80
  12   4   3   31.10    4.90
 -14  -4  -3  -14.80   14.70
  14   4   3    6.50    6.20
  14   4   3   -7.20   15.10
  14   4   3    5.20    4.30
 -16  -4  -3  -14.00   14.00
  16   4   3    1.80    5.60
  16   4   3    0.20    8.10
 -18  -4  -3   14.40   16.40
  18   4   3    8.10    7.30
  17  -5  -3   13.60   14.10
  15  -5  -3   12.40   12.40
  15  -5  -3    8.60   12.30
  13  -5  -3   22.90   11.80
  13  -5  -3    5.50   11.90
  11  -5  -3   22.90   11.00
  11  -5  -3   21.50   10.50
   9  -5  -3   13.50    9.40
   9  -5  -3    5.60    9.10
   9  -5  -3   -7.90   10.10
  -9   5   3   29.30   30.10
   7  -5  -3   33.40   11.10
   7  -5  -3   32.70    9.90
   7  -5  -3   41.20   10.00
   7  -5  -3   37.80   10.70
  -7   5   3   59.29   31.00
   5  -5  -3   65.49   11.80
   5  -5  -3   89.59   13.00
   5  -5  -3   76.79   12.90
   5  -5  -3   75.29   12.00
  -5   5   3  119.29   33.50
   3  -5  -3  123.19   15.60
   3  -5  -3   98.29   14.20
   3  -5  -3   88.69   15.20
   3  -5  -3  108.69   14.60
  -3   5   3  168.48   36.60
   1  -5  -3  219.28   26.50
   1  -5  -3  241.98   27.90
   1  -5  -3  211.78   26.80
   1  -5  -3  228.48   27.30
  -1   5   3  233.68   43.50
  -1  -5  -3  106.99   15.30
  -1  -5  -3  108.59   15.00
  -1  -5  -3  113.69   15.60
  -1  -5  -3  125.09   16.60
   1   5   3  122.69   31.80
  -3  -5  -3   10.50    7.60
  -3  -5  -3    8.30    6.80
  -3  -5  -3   15.30    7.40
  -3  -5  -3   17.30    6.60
   3   5   3   -5.70   25.80
  -5  -5  -3   24.80    8.30
  -5  -5  -3   28.00    7.40
  -5  -5  -3    8.90    8.20
  -5  -5  -3    9.00    7.30
   5   5   3   22.10   23.80
  -7  -5  -3   47.50   10.80
  -7  -5  -3   75.69   12.80
  -7  -5  -3   65.89   21.70
  -7  -5  -3   69.09   10.80
   7   5   3   36.10    6.60
   7   5   3   42.10   27.80
  -9  -5  -3   -6.90   10.80
  -9  -5  -3    5.10   11.40
   9   5   3    3.10   25.20
 -11  -5  -3   30.10   14.20
  11   5   3   16.90   22.50
 -13  -5  -3   10.30   14.50
 -15  -5  -3   14.30   15.40
  10  -6  -3  -12.60    9.90
   8  -6  -3   28.60    9.50
   6  -6  -3   15.60    7.70
  -6   6   3   41.60   35.30
  -4   6   3    5.60   35.60
  -2   6   3   69.49   37.70
   0   6   3  108.69   36.00
   2   6   3   17.00   29.60
  -4  -6  -3   54.19   27.80
   4   6   3   -8.40   31.80
  -6  -6  -3   34.10   23.10
  -6  -6  -3   16.00    6.90
   6   6   3   -3.60   31.00
  -8  -6  -3   -9.20    7.80
  -4  -6   4   20.30   23.60
  -2  -6   4   48.80   29.90
   0  -6   4   30.90   28.60
   2  -6   4   44.30   33.80
   4  -6   4  -42.70   31.30
   6  -6   4   13.20   35.90
   8  -6   4   40.10   38.00
  10  -6   4   -3.30    9.30
 -15  -5   4   10.70   15.90
 -13  -5   4   20.10   13.00
 -11  -5   4    6.40   11.00
  -9  -5   4    4.60    9.30
  -9  -5   4   18.00    9.30
  -9  -5   4   12.30    7.40
  -7  -5   4   -3.50   18.80
  -7  -5   4  -17.80    6.90
  -7  -5   4   -4.80    7.40
  -5  -5   4  217.08   27.80
  -5  -5   4  241.08   27.90
  -5  -5   4  257.87   38.70
  -3  -5   4   56.59    7.70
  -3  -5   4   53.59    7.50
  -3  -5   4   86.19   26.20
  -1  -5   4   52.79   25.40
   1  -5   4  115.99   33.90
   1  -5   4   87.69   11.40
   1  -5   4   78.69   11.40
   3  -5   4   14.40    6.10
   3  -5   4  -11.10   28.60
   3  -5   4   11.80    5.30
   5  -5   4    6.40    6.30
   5  -5   4   41.90   33.20
   5  -5   4   -4.00    6.20
   5  -5   4    8.50    7.40
   7  -5   4   16.90    8.30
   7  -5   4    4.40    7.00
   7  -5   4    9.40    8.20
   7  -5   4   -7.00   28.90
   9  -5   4   22.40   30.40
   9  -5   4   14.70    9.90
   9  -5   4   11.80    8.90
   9  -5   4    9.50   13.90
  11  -5   4   25.60   11.80
  11  -5   4   83.89   39.00
  11  -5   4   25.90   10.90
  13  -5   4   -6.90   33.50
  13  -5   4    6.10   11.60
  13  -5   4    6.20   10.80
  15  -5   4    2.90   11.90
  15  -5   4   50.09   41.20
  15  -5   4    4.50   12.40
 -20  -4   4   16.00   15.40
 -18  -4   4  -11.80   14.70
 -16  -4   4   40.00   17.10
  14   4  -4    7.30    5.30
 -14  -4   4   23.40   13.60
 -14  -4   4   13.30   10.40
 -14  -4   4   21.80   22.20
  12   4  -4   40.40    7.90
 -12  -4   4   46.10   12.80
 -12  -4   4   56.09   13.80
 -12  -4   4   43.00   22.70
 -12  -4   4   53.39   12.10
 -12  -4   4   80.19   15.30
  10   4  -4   22.90    7.50
 -10  -4   4   40.50    9.50
 -10  -4   4   14.30   22.30
 -10  -4   4    7.60    9.80
 -10  -4   4   10.80   10.50
   8   4  -4    3.70    3.30
   8   4  -4  -12.40    4.50
  -8  -4   4  -11.70    7.00
  -8  -4   4   -3.40    7.90
  -8  -4   4   27.90   23.00
  -8  -4   4   -6.40    8.20
  -8  -4   4   24.40   14.60
  -6  -4   4  127.59   16.60
  -6  -4   4  122.69   17.10
  -6  -4   4  113.89   16.90
  -6  -4   4  138.29   23.70
  -6  -4   4  115.49   28.60
  -4  -4   4  116.19   15.70
  -4  -4   4  142.59   25.20
  -4  -4   4  133.69   16.00
  -4  -4   4  125.79   29.80
  -2  -4   4  171.38   29.50
  -2  -4   4  140.69   33.80
   0  -4   4   48.80    6.20
   0  -4   4   39.50    5.90
   0  -4   4   60.09   23.60
   2  -4   4   45.00   24.90
   2  -4   4   25.50    5.60
   2  -4   4   28.00    5.50
   2  -4   4   27.20    5.40
   4  -4   4   42.60    8.10
   4  -4   4   78.09   27.90
   4  -4   4   38.70    8.20
   4  -4   4   51.99    8.00
  -6   4  -4   41.10    7.10
   6  -4   4   46.30    8.80
   6  -4   4   64.09   29.20
   6  -4   4   37.30    9.50
   6  -4   4   50.19    8.80
  -8   4  -4   19.40    6.80
   8  -4   4   14.00   30.10
   8  -4   4   10.30    8.10
   8  -4   4   16.40    9.40
   8  -4   4   11.00    7.60
  10  -4   4   -3.20   10.00
  10  -4   4   -2.40    8.10
  10  -4   4    3.80    9.10
  12  -4   4   41.30   11.80
  12  -4   4   47.40   12.90
  14  -4   4   21.80   35.00
  14  -4   4    0.70    9.40
  14  -4   4   15.50   12.70
  16  -4   4   15.20   12.60
  16  -4   4   35.60   37.20
  16  -4   4   19.70   14.20
 -18   4  -4   16.50    7.40
  18  -4   4    7.90   13.90
  18  -4   4   47.00   38.60
  18  -4   4   14.10   14.90
  21   3  -4   11.20    8.20
 -21  -3   4    4.90   15.90
  19   3  -4   14.60    7.30
 -19  -3   4    7.60   15.90
  17   3  -4   23.10    7.40
  17   3  -4   15.00    6.90
  17   3  -4   28.50    7.90
 -17  -3   4   20.00   12.40
 -17  -3   4   11.40   16.30
  15   3  -4   16.80    6.00
  15   3  -4   15.90    7.10
  15   3  -4   27.50    7.00
 -15  -3   4   11.50   10.40
 -15  -3   4   12.60   13.20
  13   3  -4  115.19   14.60
  13   3  -4  134.39   17.00
  13   3  -4  106.79   15.20
 -13  -3   4  110.79   17.30
 -13  -3   4  110.19   17.60
 -13  -3   4   90.99   18.10
 -13  -3   4  112.49   23.60
 -13  -3   4   98.29   17.10
  11   3  -4  521.85   56.59
  11   3  -4  518.35   57.29
  11   3  -4  464.35   56.39
 -11  -3   4  508.55   58.49
 -11  -3   4  559.34   63.79
 -11  -3   4  439.76   57.89
 -11  -3   4  570.74   58.69
   9   3  -4   60.69    8.40
  -9  -3   4   37.40   11.30
  -9  -3   4   44.70   10.70
  -9  -3   4   73.69   20.60
  -9  -3   4   37.50   10.30
   7   3  -4  128.59   17.70
  -7  -3   4  125.79   18.40
  -7  -3   4  133.29   17.90
  -7  -3   4  129.89   18.30
  -7  -3   4  132.39   20.90
   5   3  -4   30.80    4.40
   5   3  -4   21.00    5.00
  -5  -3   4   44.10   18.50
  -5  -3   4   22.10    6.00
  -5  -3   4   23.20    6.30
  -5  -3   4   21.20    5.90
  -5  -3   4   24.80   13.80
  -3  -3   4  443.76   49.50
  -3  -3   4  344.67   43.90
  -3  -3   4  411.86   43.80
  -3  -3   4  386.26   50.89
  -3  -3   4  388.16   43.80
  -1  -3   4  277.37   39.30
  -1  -3   4  268.77   29.20
  -1  -3   4  261.97   29.10
  -1  -3   4  207.38   37.50
   1  -3   4  265.47   34.60
   1  -3   4  179.28   25.20
   1  -3   4  221.58   24.70
   1  -3   4  205.28   24.80
   1  -3   4  280.37   35.50
  -3   3  -4  646.54   74.39
   3  -3   4  778.02   81.09
   3  -3   4  539.55   79.89
   3  -3   4  640.14   74.79
   3  -3   4  669.23   74.69
   3  -3   4  729.13   74.69
  -5   3  -4  129.59   18.90
   5  -3   4  143.69   20.00
   5  -3   4  132.19   18.80
   5  -3   4  207.78   29.80
   5  -3   4  145.79   18.90
   5  -3   4  199.38   30.40
  -7   3  -4   33.40    8.40
  -7   3  -4   54.29    6.70
  -7   3  -4   33.10    6.00
   7  -3   4   54.09    9.10
   7  -3   4   59.39   20.90
   7  -3   4   47.80    9.00
   7  -3   4   48.60    9.90
  -9   3  -4   15.40    7.10
  -9   3  -4   15.20    4.90
   9  -3   4   32.20   22.20
   9  -3   4   11.80    7.70
   9  -3   4   19.80    9.30
   9  -3   4   12.50    7.70
 -11   3  -4  114.29   17.20
 -11   3  -4  110.19   16.70
  11  -3   4  126.69   18.20
  11  -3   4  132.19   18.20
  11  -3   4  154.08   19.40
 -13   3  -4   12.50    7.40
 -13   3  -4   37.40    9.20
  13  -3   4   32.50   11.20
  13  -3   4   31.50   12.30
  13  -3   4   48.20   23.70
 -15   3  -4   11.30    9.00
 -15   3  -4    0.50    7.40
  15  -3   4   26.40   14.00
  15  -3   4   18.00   10.10
  15  -3   4   28.80   23.10
 -17   3  -4   -5.70    9.70
 -17   3  -4   11.30   10.00
  17  -3   4    2.20   10.60
  17  -3   4   44.90   32.40
  17  -3   4   16.20   13.80
 -19   3  -4    5.50   11.30
  19  -3   4   21.70   12.10
  19  -3   4   15.80   14.50
  19  -3   4   41.50   33.60
  22   2  -4   -3.00    8.50
  22   2  -4   -3.60    8.70
 -22  -2   4  -16.30   16.20
  20   2  -4   19.80    9.80
  20   2  -4    9.90    8.90
 -20  -2   4    4.60   14.90
  18   2  -4   35.70   11.10
  18   2  -4   22.70    9.00
  18   2  -4   14.80    9.00
  18   2  -4   18.60    6.70
 -18  -2   4   19.20   12.60
 -18  -2   4   18.00   15.30
  16   2  -4   46.40   10.10
  16   2  -4   35.70    7.60
  16   2  -4   18.70    8.50
  16   2  -4    7.90    8.20
 -16  -2   4   22.80   13.70
 -16  -2   4    5.10   10.30
  14   2  -4  159.98   19.40
  14   2  -4  163.38   18.30
  14   2  -4  101.29   16.70
  14   2  -4  134.49   18.10
 -14  -2   4  110.99   21.00
 -14  -2   4  166.78   19.70
 -14  -2   4  149.59   19.00
 -14  -2   4  135.99   20.30
  12   2  -4  247.58   27.20
  12   2  -4  206.58   25.70
  12   2  -4  257.27   27.10
  12   2  -4  196.78   25.70
 -12  -2   4  219.38   27.90
 -12  -2   4  211.98   28.10
 -12  -2   4  218.78   29.20
 -12  -2   4  176.28   30.10
  10   2  -4  290.47   32.80
  10   2  -4  284.27   33.40
  10   2  -4  330.27   33.70
  10   2  -4  289.57   33.70
 -10  -2   4  237.38   34.00
 -10  -2   4  269.37   33.70
 -10  -2   4  259.07   38.20
 -10  -2   4  230.08   34.30
 -10  -2   4  292.77   35.60
   8   2  -4  731.23   77.89
   8   2  -4  702.93   77.29
   8   2  -4  749.33   76.99
   8   2  -4  631.34   77.49
  -8  -2   4  659.23   77.99
  -8  -2   4  727.73   80.59
  -8  -2   4  630.14   77.69
  -8  -2   4  652.23   78.19
   6   2  -4  567.24   63.69
   6   2  -4  559.24   62.09
   6   2  -4  552.24   62.49
   6   2  -4  568.74   61.89
  -6  -2   4  547.55   62.59
  -6  -2   4  641.64   63.09
  -6  -2   4  466.05   63.29
   4   2  -4  291.37   33.70
   4   2  -4  256.47   30.00
  -4  -2   4  290.67   32.90
  -4  -2   4  229.88   29.60
  -4  -2   4  241.98   30.20
  -4  -2   4  254.17   29.90
   2   2  -4  192.18   21.80
   2   2  -4  178.18   21.60
   2   2  -4  198.88   29.30
  -2  -2   4  180.78   22.10
  -2  -2   4  179.08   21.50
  -2  -2   4  198.68   28.00
  -2  -2   4  181.18   22.10
  -2  -2   4  198.68   21.60
   0   2  -4   29.70    5.40
   0   2  -4   33.10    5.40
   0  -2   4   28.70    5.30
   0  -2   4   31.90    5.90
   0  -2   4   47.60   16.80
   0  -2   4   37.20    5.30
  -2   2  -4 1141.99  126.69
   2  -2   4 1078.99  130.19
   2  -2   4 1093.89  126.79
   2  -2   4 1181.38  126.79
   2  -2   4 1190.28  126.69
  -4   2  -4  308.97   37.60
  -4   2  -4  383.16   37.60
  -4   2  -4  319.77   38.10
   4  -2   4  286.47   38.10
   4  -2   4  344.87   38.20
   4  -2   4  310.57   46.40
   4  -2   4  352.06   38.60
  -6   2  -4  115.89   15.90
  -6   2  -4  110.49   16.50
  -6   2  -4  113.69   15.40
   6  -2   4  142.19   27.40
   6  -2   4  123.09   16.80
   6  -2   4  156.98   26.50
   6  -2   4  117.79   16.10
   6  -2   4  114.79   16.60
  -8   2  -4   10.60    6.00
  -8   2  -4    1.80    5.20
  -8   2  -4   -1.30    6.70
   8  -2   4   -5.70    6.70
   8  -2   4   17.20    6.90
   8  -2   4   10.90    7.60
   8  -2   4   25.50   16.00
 -10   2  -4   36.10    8.20
 -10   2  -4   29.20    8.40
 -10   2  -4   38.00    9.40
  10  -2   4   58.39   18.60
  10  -2   4   33.00    9.30
  10  -2   4   33.20    9.20
  10  -2   4   31.90   10.30
 -12   2  -4   24.10    9.30
 -12   2  -4   45.50   10.20
  12  -2   4   76.29   19.30
  12  -2   4   30.50    9.90
  12  -2   4   41.10   12.00
  12  -2   4   36.30   10.20
 -14   2  -4  -11.30    8.70
 -14   2  -4   16.00    9.50
  14  -2   4   49.10   18.30
  14  -2   4    6.20    9.30
  14  -2   4    1.70   10.20
 -16   2  -4   15.80   10.80
  16  -2   4    5.20   12.30
  16  -2   4   11.00   17.10
  16  -2   4   -3.10    9.90
  16  -2   4   35.70   29.80
 -18   2  -4    8.50   10.40
  18  -2   4    5.00   12.20
  18  -2   4   11.60   11.00
  18  -2   4   46.50   30.70
  18  -2   4    8.50   23.20
 -20   2  -4   10.60   12.30
  20  -2   4   14.40   11.80
  20  -2   4   18.00   15.20
  20  -2   4   22.50   26.90
 -22   2  -4   11.70   14.70
  22  -2   4    5.20   15.00
  22  -2   4   10.20   12.20
  22  -2   4   47.10   28.30
  23   1  -4   -6.90   12.00
  23   1  -4   -0.20    9.80
 -23  -1   4  -12.50   16.20
  21   1  -4   13.40   11.80
  21   1  -4   11.40   10.70
 -21  -1   4   21.60   16.50
  19   1  -4   -2.40   10.50
  19   1  -4    8.50    8.40
  19   1  -4   17.70    9.80
 -19  -1   4   -2.30   14.50
  17   1  -4   41.30   10.20
  17   1  -4    6.80   10.00
  17   1  -4   13.80    9.50
 -17  -1   4   29.70   12.70
 -17  -1   4   31.40   14.40
  15   1  -4   18.20    9.90
  15   1  -4   19.40    7.40
  15   1  -4   11.00    8.60
  15   1  -4   25.20    9.60
 -15  -1   4   25.00   10.80
 -15  -1   4   -5.20   11.50
  13   1  -4  123.29   18.20
  13   1  -4  124.69   18.10
  13   1  -4  173.48   19.80
  13   1  -4   97.89   16.20
 -13  -1   4  117.69   18.80
 -13  -1   4  127.39   17.80
 -13  -1   4  132.49   18.00
   9   1  -4  834.62   92.09
   9   1  -4  930.71   92.79
   9   1  -4  800.72   92.39
   9   1  -4  792.32   92.19
  -9  -1   4  818.62   93.09
  -9  -1   4  705.93   92.49
  -9  -1   4  877.31   92.69
   7   1  -4  635.84   82.19
   7   1  -4  804.02   81.99
   7   1  -4  643.74   82.19
  -7  -1   4  751.32   82.39
  -7  -1   4  820.62   82.79
   5   1  -4    9.60    6.20
   5   1  -4   30.50    9.10
   5   1  -4   11.60    5.40
   5   1  -4    7.40    4.80
  -5  -1   4   19.60    6.70
  -5  -1   4    7.30    7.30
   3   1  -4  792.12   85.99
   3   1  -4  822.12   86.49
   3   1  -4  715.23   85.59
   3   1  -4  691.73   85.79
   3   1  -4  733.23   85.69
  -3  -1   4  794.72   85.89
  -3  -1   4  862.81   86.09
  -3  -1   4  898.91   86.79
  -3  -1   4  743.13   85.99
  -3  -1   4  639.94   85.69
   1   1  -4  253.37   26.40
   1   1  -4  205.88   26.90
   1   1  -4  216.88   26.40
   1   1  -4  244.78   29.20
   1   1  -4  238.78   26.90
  -1  -1   4  249.28   29.20
  -1  -1   4  215.68   26.80
  -1  -1   4  230.68   26.70
  -1  -1   4  247.88   26.60
  -1  -1   4  203.28   26.70
  -1   1  -4  826.72  109.59
  -1   1  -4 1114.29  109.59
  -1   1  -4 1092.79  109.79
   1  -1   4  959.80  109.79
   1  -1   4  946.01  111.29
   1  -1   4  994.20  109.79
   1  -1   4  968.40  109.59
  -3   1  -4  313.97   35.00
  -3   1  -4  333.07   35.60
   3  -1   4  301.27   35.50
   3  -1   4  248.58   39.60
   3  -1   4  303.97   35.30
   3  -1   4  323.97   35.40
  -5   1  -4  165.58   19.70
  -5   1  -4  156.38   20.10
  -5   1  -4  161.78   20.40
   5  -1   4  164.18   20.70
   5  -1   4  145.09   19.90
   5  -1   4  138.69   19.60
  -7   1  -4  216.58   22.90
  -7   1  -4  150.18   21.80
  -7   1  -4  157.48   22.40
   7  -1   4  200.98   22.70
   7  -1   4  195.48   23.60
   7  -1   4  154.58   22.30
   7  -1   4  156.08   28.90
  -9   1  -4   -5.10    6.90
  -9   1  -4    3.80    6.60
  -9   1  -4    9.10    8.30
   9  -1   4   14.70   16.50
   9  -1   4    2.80    6.90
   9  -1   4    1.60    7.00
   9  -1   4    5.00    7.40
 -11   1  -4   15.30    9.50
 -11   1  -4   13.10    8.50
 -11   1  -4   19.80    9.10
  11  -1   4   57.69   19.90
  11  -1   4    5.00    8.10
  11  -1   4   24.30   10.10
  11  -1   4   17.40    8.60
 -13   1  -4   74.99   15.20
 -13   1  -4   91.19   17.40
 -13   1  -4   91.09   16.10
  13  -1   4   74.49   15.50
  13  -1   4  124.09   19.50
  13  -1   4  135.89   26.20
  13  -1   4  121.59   16.80
  13  -1   4   78.69   15.20
 -15   1  -4   87.39   16.20
  15  -1   4   67.99   15.90
  15  -1   4  117.29   19.30
  15  -1   4  100.39   24.50
  15  -1   4   73.99   14.90
 -17   1  -4   60.69   14.20
  17  -1   4   59.59   15.90
  17  -1   4   40.50   13.60
  17  -1   4   58.89   23.30
  17  -1   4   36.50   12.20
 -19   1  -4   37.80   15.70
  19  -1   4   44.90   14.70
  19  -1   4   38.90   13.00
  19  -1   4   99.89   23.70
 -21   1  -4    1.50   13.40
  21  -1   4   23.40   15.10
  21  -1   4   29.20   19.80
  21  -1   4   19.70   11.70
 -23   1  -4   14.10   14.60
  23  -1   4   -3.40   14.60
  23  -1   4   16.30   19.50
  23  -1   4   -7.20   11.40
  24   0  -4   -9.80   12.10
  24   0  -4  -25.60    9.90
 -24   0   4  -16.40   15.80
  22   0  -4   -8.90   12.60
  22   0  -4    0.30   10.00
 -22   0   4   11.90   15.00
  20   0  -4   18.10   12.50
  20   0  -4   -3.90   11.00
  20   0  -4    8.40    9.40
 -20   0   4   18.00   13.80
  18   0  -4   -2.50    8.10
  18   0  -4   19.00    9.90
  18   0  -4   29.30   13.60
 -18   0   4   -1.10   13.10
  16   0  -4   65.09   13.40
  16   0  -4   59.89   12.10
 -16   0   4   92.39   14.60
 -16   0   4   92.79   16.10
  14   0  -4  163.28   24.10
  14   0  -4  249.48   26.50
  14   0  -4  201.78   25.90
  14   0  -4  167.38   24.10
 -14   0   4  239.78   28.00
 -14   0   4  155.68   23.80
 -14   0   4  144.19   23.10
  12   0  -4   40.40    9.30
  12   0  -4   46.20   10.50
  12   0  -4   19.90    8.80
 -12   0   4   57.39   10.30
 -12   0   4   43.80   10.40
 -12   0   4   36.00   10.40
 -12   0   4   42.40   11.00
  10   0  -4  364.86   46.10
  10   0  -4  431.16   47.00
  10   0  -4  401.46   47.60
  10   0  -4  363.56   47.10
 -10   0   4  378.66   46.50
 -10   0   4  389.56   47.30
 -10   0   4  455.45   47.30
   8   0  -4  169.98   25.00
   8   0  -4  178.98   26.40
   8   0  -4  224.38   26.60
   8   0  -4  216.18   27.80
  -8   0   4  199.18   26.70
  -8   0   4  235.28   25.80
  -8   0   4  196.38   26.20
   6   0  -4 4052.49  494.15
   6   0  -4 4082.29  494.35
   6   0  -4 4031.50  494.25
   6   0  -4 4466.15  494.55
  -6   0   4 4873.51  494.35
  -6   0   4 4555.84  494.45
  -6   0   4 5166.18  494.35
   4   0  -4  529.05   57.19
   4   0  -4  443.36   57.39
   4   0  -4  533.25   57.19
  -4   0   4  510.65   56.99
   2   0  -4   54.29    8.40
   2   0  -4   46.90    8.00
   2   0  -4   66.49    8.80
   2   0  -4   52.69    8.50
  -2   0   4   57.19    8.50
  -2   0   4   72.19   10.70
  -2   0   4   51.99    8.50
  -2   0   4   62.59    8.50
  -2   0   4   60.19    8.60
   0   0  -4   10.00    4.90
   0   0  -4    3.20    4.40
   0   0  -4    5.30    4.50
   0   0  -4   15.10    7.00
   0   0  -4    6.90    4.80
   0   0   4    4.50    4.40
   0   0   4   -2.50    4.70
   0   0   4   10.80    4.70
   0   0   4   10.20    6.00
  -2   0  -4   -1.50    7.90
  -2   0  -4    4.70    5.10
  -2   0  -4   -8.60    4.00
  -2   0  -4   -6.40    4.90
   2   0   4   -5.80    4.00
   2   0   4    4.10    4.70
   2   0   4   -2.40    4.90
   2   0   4    1.00    7.20
  -4   0  -4  122.79   22.80
  -4   0  -4  183.58   20.80
  -4   0  -4  173.98   20.60
  -4   0  -4  176.58   20.90
   4   0   4  175.58   20.60
   4   0   4  137.39   19.60
   4   0   4  194.48   20.90
  -6   0  -4   46.10    9.60
  -6   0  -4   45.90    9.00
  -6   0  -4   55.79    9.80
   6   0   4   48.70   11.80
   6   0   4   47.40    9.20
   6   0   4   37.50    9.10
   6   0   4   50.99    8.70
  -8   0  -4   -1.50    6.60
  -8   0  -4    1.10    7.60
  -8   0  -4   -7.60    6.90
   8   0   4   -2.90   10.60
   8   0   4  -12.80    6.50
   8   0   4    1.80    6.70
   8   0   4   -5.00    5.40
 -10   0  -4  186.78   24.60
 -10   0  -4  163.78   24.30
 -10   0  -4  160.78   23.10
  10   0   4  211.08   26.10
  10   0   4  143.29   22.60
  10   0   4  177.58   24.30
  10   0   4  166.78   23.70
 -12   0  -4   30.50   10.10
 -12   0  -4   -9.60    7.70
 -12   0  -4   -7.40    9.30
  12   0   4   16.90    8.10
  12   0   4   11.40    6.60
  12   0   4    6.60    9.00
  12   0   4   24.20   13.30
 -14   0  -4   62.29   13.30
 -14   0  -4   54.09   13.70
  14   0   4   41.90   11.40
  14   0   4   56.49   16.00
  14   0   4   35.10   10.30
 -16   0  -4   58.69   15.80
  16   0   4   57.99   13.10
  16   0   4   97.59   18.30
  16   0   4   70.69   15.30
  16   0   4   77.79   13.10
 -18   0  -4   -0.50   13.00
  18   0   4   10.40    9.40
  18   0   4   11.60   13.00
  18   0   4   19.40   12.30
 -20   0  -4   23.80   15.20
  20   0   4   66.89   15.70
  20   0   4   20.60   11.10
  20   0   4   21.80   13.20
 -22   0  -4  101.59   21.50
  22   0   4   90.69   19.70
  22   0   4   91.39   17.00
  23  -1  -4   18.60   13.90
  23  -1  -4  -12.00   11.00
 -23   1   4   -3.30   13.80
  21  -1  -4    2.30   11.70
  21  -1  -4   -2.00    9.90
 -21   1   4   -8.60   14.30
  19  -1  -4   -4.70   10.00
  19  -1  -4   -1.90    9.50
 -19   1   4   -7.50   13.10
  17  -1  -4   15.70    9.40
  17  -1  -4   15.90   11.20
 -17   1   4   27.10   11.50
  15  -1  -4   16.00    8.50
  15  -1  -4   22.20   10.40
 -15   1   4   18.40    9.30
 -15   1   4    0.90   10.50
  13  -1  -4  161.88   20.40
  13  -1  -4  128.79   19.10
  13  -1  -4  130.29   19.40
 -13   1   4  136.49   20.00
 -13   1   4  146.99   19.30
 -13   1   4  126.29   23.00
 -13   1   4  124.49   18.60
  11  -1  -4   58.19   10.40
 -11   1   4   21.30   10.20
   9  -1  -4  977.80   92.99
   9  -1  -4  850.51   92.69
   9  -1  -4  827.12   92.29
  -9   1   4  829.92   92.19
  -9   1   4  667.93   93.69
  -9   1   4  786.62   92.39
  -9   1   4  826.62   92.59
   7  -1  -4  895.91  105.99
   7  -1  -4 1008.80  106.39
   7  -1  -4  955.00  106.39
  -7   1   4  931.71  106.19
  -7   1   4  941.01  105.89
   3  -1  -4  876.21   92.19
   3  -1  -4  757.32   91.79
   3  -1  -4  717.13   91.89
   3  -1  -4  852.31   92.09
  -3   1   4  745.63   91.79
  -3   1   4  877.01   91.99
  -3   1   4  940.91   92.19
  -3   1   4  822.72   91.99
   1  -1  -4  222.58   28.60
   1  -1  -4  222.28   28.60
   1  -1  -4  252.67   28.80
   1  -1  -4  283.37   29.10
   1  -1  -4  247.28   30.70
  -1   1   4  255.57   28.70
  -1   1   4  267.47   28.90
  -1   1   4  254.77   28.90
  -1   1   4  211.58   28.40
  -1  -1  -4 1128.89  123.39
  -1  -1  -4 1052.69  123.39
  -1  -1  -4 1056.69  123.39
   1   1   4 1232.48  123.39
   1   1   4 1153.18  123.49
   1   1   4 1025.60  123.19
  -3  -1  -4  331.07   40.30
  -3  -1  -4  392.86   40.10
  -3  -1  -4  377.26   40.50
  -3  -1  -4  316.97   40.10
   3   1   4  271.67   39.90
   3   1   4  293.47   39.90
   3   1   4  411.46   40.00
   3   1   4  345.67   39.90
  -5  -1  -4  132.69   19.10
  -5  -1  -4  136.89   19.50
  -5  -1  -4  139.09   19.80
  -5  -1  -4  184.88   20.50
   5   1   4  148.39   19.10
   5   1   4  160.38   18.20
   5   1   4  154.08   19.70
   5   1   4  145.39   19.90
  -7  -1  -4  177.88   25.00
  -7  -1  -4  167.78   24.00
  -7  -1  -4  183.48   24.10
   7   1   4  211.28   22.20
   7   1   4  181.88   24.20
   7   1   4  167.78   22.90
   7   1   4  173.08   24.20
  -9  -1  -4    4.60    7.50
  -9  -1  -4    8.70    8.60
  -9  -1  -4    3.10    7.50
   9   1   4    4.80    7.00
   9   1   4   18.60    5.80
   9   1   4    1.60    7.50
   9   1   4   11.20    5.70
 -11  -1  -4   22.10   11.00
 -11  -1  -4   20.20    9.10
 -11  -1  -4   16.70    9.40
  11   1   4   19.10    9.20
  11   1   4   19.80    9.30
  11   1   4   23.60    7.80
  11   1   4   31.10    6.60
 -13  -1  -4   76.39   14.70
 -13  -1  -4   97.59   14.60
 -13  -1  -4  104.09   16.50
  13   1   4  109.99   14.80
  13   1   4   63.29   11.80
  13   1   4  102.89   14.80
  13   1   4   81.19   12.70
 -15  -1  -4   88.59   16.70
 -15  -1  -4   92.39   16.00
  15   1   4   61.19   11.90
  15   1   4   74.29   12.90
  15   1   4   57.89   11.00
 -17  -1  -4   51.89   15.60
  17   1   4   24.80    9.90
  17   1   4   50.69   11.50
 -19  -1  -4   49.00   17.00
  19   1   4   39.60   12.00
  19   1   4   31.40    8.20
  19   1   4   41.50   11.00
 -21  -1  -4    6.90   16.20
  21   1   4   13.70   10.30
  21   1   4   20.20   11.40
 -23  -1  -4   50.39   19.30
  23   1   4    2.70   10.60
  23   1   4   15.10   15.00
  24  -2  -4    1.90   16.10
  22  -2  -4   -8.40   13.10
  22  -2  -4    9.50   11.60
 -22   2   4  -13.10   12.30
  20  -2  -4    4.00   10.50
  20  -2  -4   23.90   13.80
 -20   2   4   -1.00   11.00
  18  -2  -4   18.00   11.00
  18  -2  -4   16.00   12.50
 -18   2   4   23.40   12.00
  16  -2  -4   25.00   11.80
  16  -2  -4   10.30    9.80
 -16   2   4   24.00    9.30
 -16   2   4   11.80    9.70
  14  -2  -4  129.19   19.20
  14  -2  -4  126.69   19.60
 -14   2   4  114.59   18.50
 -14   2   4  190.28   22.70
 -14   2   4  145.69   26.70
  12  -2  -4  274.87   30.90
  12  -2  -4  214.18   29.50
  12  -2  -4  191.58   28.90
 -12   2   4  189.18   36.90
 -12   2   4  229.68   29.50
 -12   2   4  266.97   28.90
 -12   2   4  241.78   30.00
  10  -2  -4  304.87   36.80
  10  -2  -4  248.48   36.20
  10  -2  -4  299.37   35.90
 -10   2   4  268.87   36.10
 -10   2   4  334.27   35.50
 -10   2   4  326.47   44.10
 -10   2   4  294.37   36.50
   8  -2  -4  827.32   85.09
   8  -2  -4  766.32   84.89
   8  -2  -4  687.13   84.49
  -8   2   4  739.83   84.69
  -8   2   4  796.92   84.29
  -8   2   4  749.33   84.69
  -8   2   4  668.73   88.89
   6  -2  -4  993.40  114.19
   6  -2  -4  935.11  113.89
   6  -2  -4 1026.10  114.19
  -6   2   4  919.61  116.99
  -6   2   4 1044.70  113.99
  -6   2   4 1077.19  113.79
  -6   2   4 1115.49  113.69
   4  -2  -4  289.57   35.20
   4  -2  -4  258.67   34.90
   4  -2  -4  298.27   35.10
   4  -2  -4  279.37   34.60
  -4   2   4  321.87   35.20
  -4   2   4  313.07   34.40
  -4   2   4  315.17   34.20
  -4   2   4  286.57   40.20
   2  -2  -4  205.18   25.80
   2  -2  -4  203.18   25.20
   2  -2  -4  218.58   25.40
   2  -2  -4  173.08   24.70
  -2   2   4  182.18   25.00
  -2   2   4  240.18   24.30
  -2   2   4  242.98   32.40
  -2   2   4  227.88   24.40
  -2   2   4  183.98   25.10
   0  -2  -4   36.90    7.30
   0  -2  -4   27.10    7.50
   0  -2  -4   27.10    7.00
   0   2   4   46.50    6.30
   0   2   4   38.50    6.20
   0   2   4   50.99   17.30
   0   2   4   32.50    7.20
  -2  -2  -4 1347.17  151.28
  -2  -2  -4 1318.97  151.28
  -2  -2  -4 1311.27  151.18
   2   2   4 1377.86  150.98
   2   2   4 1539.55  150.98
   2   2   4 1293.47  151.18
   2   2   4 1311.97  153.38
  -4  -2  -4  282.37   41.30
  -4  -2  -4  338.77   41.30
  -4  -2  -4  374.86   41.70
   4   2   4  403.86   45.30
   4   2   4  414.36   40.70
   4   2   4  325.67   41.10
   4   2   4  351.06   40.90
  -6  -2  -4  124.09   16.90
  -6  -2  -4  124.59   16.00
  -6  -2  -4  119.89   17.30
  -6  -2  -4  126.69   17.10
   6   2   4  124.79   20.80
   6   2   4  140.59   16.80
   6   2   4  122.79   16.40
   6   2   4  152.48   17.30
  -8  -2  -4    1.70    8.10
  -8  -2  -4    4.20    8.10
  -8  -2  -4    4.60    7.50
   8   2   4    5.00    5.80
   8   2   4   12.10   12.90
   8   2   4    4.60    6.80
   8   2   4   13.10    6.50
 -10  -2  -4   31.30   11.00
 -10  -2  -4   36.40   10.00
 -10  -2  -4   29.60   10.00
  10   2   4   35.60    9.10
  10   2   4   53.19   15.90
  10   2   4   42.50    9.10
  10   2   4   31.80    8.20
 -12  -2  -4   32.60   12.80
 -12  -2  -4   51.79   11.90
 -12  -2  -4   42.30   11.50
  12   2   4   45.60   14.00
  12   2   4   49.20    9.50
  12   2   4   40.50    9.90
  12   2   4    9.80   10.30
 -14  -2  -4   16.60   12.00
 -14  -2  -4   16.70   13.20
  14   2   4   19.50   10.60
  14   2   4   18.60    8.30
  14   2   4   11.60    8.70
  14   2   4   20.70   12.60
 -16  -2  -4   29.60   14.30
 -16  -2  -4   26.70   15.20
  16   2   4   14.30    9.40
  16   2   4   -0.10    8.50
  16   2   4   12.60    7.80
 -18  -2  -4   10.50   16.10
  18   2   4   -1.80    9.00
  18   2   4   18.50    9.40
 -20  -2  -4   14.70   16.70
  20   2   4    7.60    9.60
  20   2   4   27.00   10.60
 -22  -2  -4   24.70   18.70
  22   2   4   13.90   10.00
  22   2   4    2.00   11.60
  21  -3  -4  -11.70   12.60
  21  -3  -4  -17.50   11.60
 -21   3   4  -21.80   11.30
  19  -3  -4    4.70   11.30
  19  -3  -4   -2.10   11.70
 -19   3   4    3.70   11.80
  17  -3  -4   13.50   12.40
  17  -3  -4    1.10   10.90
 -17   3   4   21.20    8.70
 -17   3   4   23.00    9.60
  15  -3  -4   13.40   11.80
  15  -3  -4   29.90   11.70
 -15   3   4   13.80    7.70
 -15   3   4   28.70    9.10
 -15   3   4   24.70   24.90
  13  -3  -4   75.39   14.50
  13  -3  -4  102.89   15.70
 -13   3   4  139.09   30.10
 -13   3   4   92.59   14.40
 -13   3   4   79.59   12.90
  11  -3  -4  622.44   67.69
  11  -3  -4  563.24   67.89
  11  -3  -4  657.03   68.19
 -11   3   4  617.24   75.09
 -11   3   4  559.44   66.79
 -11   3   4  534.95   66.29
 -11   3   4  572.94   67.49
   9  -3  -4   96.19   14.00
   9  -3  -4   74.19   13.50
   9  -3  -4   75.09   13.50
  -9   3   4   83.79   12.80
  -9   3   4   79.59   11.90
  -9   3   4   87.49   27.20
   7  -3  -4  212.38   27.80
   7  -3  -4  204.18   27.60
   7  -3  -4  208.88   27.40
   7  -3  -4  229.48   27.70
  -7   3   4  210.48   27.30
  -7   3   4  238.08   26.00
  -7   3   4  226.58   25.70
  -7   3   4  193.78   37.70
   5  -3  -4   35.40    8.10
   5  -3  -4   24.00    7.50
   5  -3  -4   36.60    7.50
   5  -3  -4   32.10    8.10
  -5   3   4   31.70    6.90
  -5   3   4   16.10    4.10
  -5   3   4   31.40    4.40
  -5   3   4   63.89   23.00
   3  -3  -4  396.46   45.50
   3  -3  -4  397.46   46.00
   3  -3  -4  413.26   45.70
   3  -3  -4  384.66   45.70
  -3   3   4  373.26   45.30
  -3   3   4  437.06   54.99
   1  -3  -4  258.87   32.10
   1  -3  -4  236.38   31.50
   1  -3  -4  266.57   31.90
   1  -3  -4  303.07   31.80
  -1   3   4  307.77   42.50
  -1  -3  -4  254.57   29.20
  -1  -3  -4  232.38   29.70
  -1  -3  -4  250.57   29.30
  -1  -3  -4  218.78   29.30
   1   3   4  294.67   38.10
  -3  -3  -4  720.93   85.49
  -3  -3  -4  803.32   85.59
  -3  -3  -4  764.42   85.29
   3   3   4  749.23   84.99
   3   3   4  758.52   89.99
  -5  -3  -4  179.78   23.10
  -5  -3  -4  134.29   22.40
  -5  -3  -4  186.18   24.10
  -5  -3  -4  165.78   22.00
   5   3   4  158.68   21.20
   5   3   4  167.08   19.70
   5   3   4  185.58   31.60
   5   3   4  174.48   19.70
  -7  -3  -4   53.19   10.90
  -7  -3  -4   43.70    9.80
  -7  -3  -4   54.19   11.20
  -7  -3  -4   58.79   10.30
   7   3   4   45.10    7.70
   7   3   4   60.39    8.00
   7   3   4   47.90    8.70
   7   3   4   46.90   20.60
  -9  -3  -4   14.00    9.10
  -9  -3  -4   26.00    9.30
  -9  -3  -4   26.20   10.70
   9   3   4   10.50    5.80
   9   3   4   21.40    6.50
   9   3   4   18.10    6.00
   9   3   4    3.40   18.30
 -11  -3  -4  145.29   20.00
 -11  -3  -4  134.79   21.50
 -11  -3  -4  129.99   20.20
  11   3   4  138.59   18.80
  11   3   4  159.78   18.80
  11   3   4  157.58   26.00
  11   3   4  108.79   17.50
 -13  -3  -4   25.90   15.20
 -13  -3  -4   33.80   11.70
  13   3   4   35.60    8.70
  13   3   4   27.00    8.80
  13   3   4   17.70    7.90
  13   3   4   42.70   17.60
 -15  -3  -4   25.50   13.30
 -15  -3  -4   -5.90   14.20
  15   3   4    4.50    8.30
  15   3   4    1.80    7.20
  15   3   4   13.40    7.20
  15   3   4    7.80   13.00
 -17  -3  -4    9.60   14.20
  17   3   4   10.60    7.80
  17   3   4    1.40    8.80
  17   3   4    6.50    7.70
 -19  -3  -4    0.70   15.20
  19   3   4    3.60    8.30
  19   3   4   -0.80    8.00
  20  -4  -4  -16.50   14.00
  20  -4  -4    8.20   12.50
 -20   4   4   -6.50    9.00
  18  -4  -4  -10.10   12.40
  18  -4  -4   -8.10   12.60
 -18   4   4    5.30    7.60
  16  -4  -4   12.70   13.30
  16  -4  -4   27.00   11.70
 -16   4   4   14.10    7.40
  14  -4  -4    2.00   11.90
  14  -4  -4    0.50   10.90
 -14   4   4   36.00   30.10
 -14   4   4    3.40    5.80
  12  -4  -4   51.59   11.90
  12  -4  -4   66.49   13.30
 -12   4   4  103.49   31.40
 -12   4   4   53.29    8.00
 -12   4   4   39.40    8.10
  10  -4  -4   43.10   10.60
  10  -4  -4   33.50   10.40
  10  -4  -4   20.30    9.70
  10  -4  -4   20.60    9.30
 -10   4   4   51.99   25.60
 -10   4   4   19.70    4.40
   8  -4  -4   13.20    9.70
   8  -4  -4   33.30    9.90
   8  -4  -4    9.90    8.90
   8  -4  -4   40.00   10.00
  -8   4   4   65.59   30.50
  -8   4   4   19.60    8.20
   6  -4  -4  138.79   21.60
   6  -4  -4  167.48   21.00
   6  -4  -4  138.29   20.00
   6  -4  -4  161.58   21.80
  -6   4   4  156.98   20.50
  -6   4   4  218.28   39.20
   4  -4  -4  147.59   22.20
   4  -4  -4  139.79   21.70
   4  -4  -4  161.18   21.40
   4  -4  -4  184.68   21.90
  -4   4   4  232.18   36.90
   2  -4  -4  129.09   18.00
   2  -4  -4  131.69   17.60
   2  -4  -4  113.09   17.30
   2  -4  -4  164.28   18.70
  -2   4   4  158.68   33.20
   0  -4  -4   31.30    8.20
   0  -4  -4   41.60    8.10
   0  -4  -4   39.00    8.70
   0  -4  -4   38.20    8.00
   0   4   4   67.89   23.10
  -2  -4  -4   28.00    7.30
  -2  -4  -4   30.00    8.20
  -2  -4  -4   40.40    7.70
  -2  -4  -4   20.40    7.70
   2   4   4   34.80   21.50
   2   4   4   27.00    5.40
  -4  -4  -4   48.70    9.70
  -4  -4  -4   57.59    9.70
  -4  -4  -4   60.29    9.90
   4   4   4   40.40   23.80
   4   4   4   40.00    6.90
  -6  -4  -4   56.09   11.40
  -6  -4  -4   57.79   10.30
  -6  -4  -4   45.10   10.00
   6   4   4   45.90   24.00
   6   4   4   40.40    7.10
  -8  -4  -4   27.20   11.60
  -8  -4  -4   23.40   14.00
  -8  -4  -4   34.90    9.80
  -8  -4  -4   24.50   12.30
  -8  -4  -4   13.40    9.70
   8   4   4   25.30    6.30
   8   4   4   25.90   22.80
 -10  -4  -4    7.90   10.10
 -10  -4  -4    5.40   11.60
  10   4   4   -6.10   22.70
  10   4   4    0.30    5.50
 -12  -4  -4   32.30   14.80
 -12  -4  -4   39.30   12.00
  12   4   4   24.30    5.30
  12   4   4   24.00   18.10
  12   4   4   38.90    7.70
  12   4   4   23.90    5.50
 -14  -4  -4   16.20   15.80
  14   4   4   -2.70    4.50
  14   4   4    4.60    6.00
  14   4   4   17.50   16.00
 -16  -4  -4    2.10   13.50
  16   4   4    3.00    5.80
 -18  -4  -4   11.80   17.20
  18   4   4    2.20    7.70
  17  -5  -4   24.90   14.50
  15  -5  -4    0.20   12.10
  15  -5  -4   17.40   12.30
  13  -5  -4   15.90   10.90
  13  -5  -4    3.00   10.90
  11  -5  -4    7.30   10.60
  11  -5  -4   -3.30   10.20
 -11   5   4   30.20   34.30
   9  -5  -4   14.20   10.90
   9  -5  -4   12.60   10.20
   9  -5  -4   40.10   12.50
  -9   5   4   26.60   30.40
   7  -5  -4    0.80    8.40
   7  -5  -4   22.50   10.30
   7  -5  -4   13.30    9.30
   7  -5  -4    4.80    8.90
  -7   5   4   -9.50   30.50
   5  -5  -4  288.07   34.30
   5  -5  -4  265.17   33.60
   5  -5  -4  269.97   34.00
   5  -5  -4  251.57   33.70
  -5   5   4  387.96   55.19
   3  -5  -4   64.69   12.20
   3  -5  -4   72.99   11.40
   3  -5  -4   60.99   11.10
   3  -5  -4   61.49   11.30
  -3   5   4  109.19   32.70
   1  -5  -4   57.19   10.50
   1  -5  -4   54.69   10.20
   1  -5  -4   55.79    9.60
   1  -5  -4   44.00   11.00
  -1   5   4  101.79   30.30
  -1  -5  -4   94.89   14.50
  -1  -5  -4  100.89   13.20
  -1  -5  -4   87.49   13.70
  -1  -5  -4   84.49   13.40
   1   5   4  129.89   35.40
  -3  -5  -4    7.90    7.90
  -3  -5  -4   10.80    7.70
  -3  -5  -4    6.60    7.00
  -3  -5  -4   18.80    8.30
   3   5   4   12.30   28.90
  -5  -5  -4    8.00    9.20
  -5  -5  -4   -2.00    8.30
  -5  -5  -4   12.90    7.90
  -5  -5  -4    1.60    7.80
   5   5   4    3.10   26.90
  -7  -5  -4   16.20    8.90
  -7  -5  -4   -1.80   19.40
  -7  -5  -4    6.90    9.60
   7   5   4    2.50    4.50
   7   5   4   22.10   27.50
  -9  -5  -4    6.90   11.80
   9   5   4  -11.10   27.60
 -11  -5  -4   39.20   14.70
  11   5   4    9.60   21.10
 -13  -5  -4   -3.60   16.50
  13   5   4   11.90   19.80
 -15  -5  -4   20.20   15.00
  10  -6  -4    3.00    9.90
   8  -6  -4   15.90    9.10
  -8   6   4   16.80   35.60
   6  -6  -4   13.50    7.80
  -6   6   4   23.00   33.50
   4  -6  -4   11.80    6.40
  -4   6   4   43.10   36.00
  -2   6   4   56.79   36.30
   0   6   4   55.89   31.90
   2   6   4   34.50   30.30
  -4  -6  -4   -2.70    6.30
   4   6   4    7.80   31.60
  -6  -6  -4   -5.60    7.70
  -6  -6  -4   19.70   38.40
   6   6   4   -6.80   29.70
  -8  -6  -4   -7.00    8.60
   8   6   4   30.40   32.10
  -4  -6   5   22.90   25.00
  -2  -6   5  -22.80   26.10
   0  -6   5    8.10   27.60
   2  -6   5    0.30   32.40
   4  -6   5  -14.50   30.80
   6  -6   5   -4.30   33.10
   8  -6   5   50.19   37.60
 -15  -5   5   14.70   15.50
 -13  -5   5  -13.70   12.40
 -11  -5   5   -6.40   10.20
  -9  -5   5   -2.90    9.00
  -9  -5   5    5.70    7.00
  -9  -5   5   -5.70    8.80
  -7  -5   5    6.20    8.00
  -7  -5   5    9.70    7.30
  -7  -5   5   20.90   19.10
  -5  -5   5  209.48   25.40
  -5  -5   5  240.18   37.30
  -5  -5   5  191.38   25.30
  -3  -5   5   77.39   23.90
  -3  -5   5   86.09   10.30
  -3  -5   5   68.59    9.90
  -1  -5   5   10.30   26.10
   1  -5   5   26.80    5.90
   1  -5   5   31.50    6.10
   1  -5   5   37.70   26.40
   3  -5   5   23.80    6.50
   3  -5   5   22.30    6.60
   3  -5   5    7.40   28.30
   5  -5   5   12.00    7.30
   5  -5   5   13.00    7.00
   5  -5   5   -3.80   26.50
   5  -5   5    9.30    6.50
  -7   5  -5    7.00    5.40
   7  -5   5   48.20    8.90
   7  -5   5   18.00    8.40
   7  -5   5   40.00    9.20
   7  -5   5    8.00   33.50
   9  -5   5   13.10    9.30
   9  -5   5    8.30    9.90
   9  -5   5   35.60   35.80
  11  -5   5    7.50   10.60
  11  -5   5   10.70   32.40
  11  -5   5   -4.20   10.10
  13  -5   5   -5.00   10.40
  13  -5   5   10.00   10.80
  13  -5   5   42.60   39.60
 -20  -4   5   -7.50   14.40
 -18  -4   5  -10.10   15.40
  16   4  -5   10.50    8.00
 -16  -4   5   21.10   16.10
  14   4  -5    4.70    5.10
 -14  -4   5  -11.20   13.20
 -14  -4   5   20.70   25.10
 -14  -4   5    5.40   12.00
 -12  -4   5   20.20   23.80
 -12  -4   5   58.09   11.80
 -12  -4   5   16.50   10.10
 -12  -4   5   48.20   13.10
  10   4  -5   20.80    7.10
 -10  -4   5   20.90   10.10
 -10  -4   5   15.60    8.80
 -10  -4   5   14.50   20.60
 -10  -4   5   29.00   10.30
   8   4  -5   52.19    9.10
  -8  -4   5   68.09   11.90
  -8  -4   5   71.69   11.60
  -8  -4   5   41.80   25.30
  -8  -4   5   99.39   11.70
  -8  -4   5   86.09   18.50
  -6  -4   5  286.57   41.70
  -6  -4   5  223.28   34.10
  -6  -4   5  222.18   28.30
  -6  -4   5  218.08   28.20
  -6  -4   5  249.08   28.00
  -4  -4   5  275.87   29.90
  -4  -4   5  223.38   43.00
  -4  -4   5  252.57   29.90
  -4  -4   5  253.37   37.20
  -2  -4   5   52.49    7.40
  -2  -4   5   55.39    7.60
  -2  -4   5   61.09   23.40
   0  -4   5   35.50   22.20
   0  -4   5   25.20    5.30
   0  -4   5   35.30    5.40
   2  -4   5   53.39    8.10
   2  -4   5   51.69    8.20
   2  -4   5   59.09   22.90
   2  -4   5   52.89    8.10
  -4   4  -5   41.30    6.80
  -4   4  -5   64.79    7.70
   4  -4   5   56.79    8.80
   4  -4   5   61.99   27.70
   4  -4   5   53.79    9.30
   4  -4   5   56.89    9.20
  -6   4  -5    0.80    4.80
   6  -4   5   11.80    7.90
   6  -4   5   -4.80    6.00
   6  -4   5   19.30   27.30
   6  -4   5    7.50    7.00
  -8   4  -5   20.80    8.50
   8  -4   5   74.99   32.30
   8  -4   5   54.09   11.00
   8  -4   5   54.39   10.30
   8  -4   5   62.09   10.40
  10  -4   5   53.49   11.80
  10  -4   5  100.69   35.50
  10  -4   5   50.59   13.00
 -12   4  -5    8.60    3.80
  12  -4   5   47.70   34.40
  12  -4   5    3.30    9.90
  12  -4   5   20.40   11.10
 -14   4  -5   10.30    6.10
  14  -4   5   38.50   35.40
  14  -4   5    0.10   10.10
  14  -4   5   13.10   12.40
  16  -4   5   33.00   12.20
  16  -4   5    5.50   12.80
  16  -4   5   65.79   37.30
  18  -4   5   18.80   13.90
  18  -4   5   53.39   38.10
  18  -4   5    6.60   14.60
  21   3  -5    8.60    7.30
 -21  -3   5  -22.50   14.50
  19   3  -5   13.60    8.20
 -19  -3   5   10.70   15.30
  17   3  -5   31.40    8.60
  17   3  -5   37.90    9.10
  17   3  -5   38.90    8.20
 -17  -3   5   43.30   12.80
 -17  -3   5   45.10   16.20
  15   3  -5   20.00    7.40
  15   3  -5   36.10    7.60
  15   3  -5   37.80    7.30
 -15  -3   5   34.70   13.60
 -15  -3   5   50.69   19.40
 -15  -3   5   18.00   10.70
  13   3  -5   80.09   13.50
  13   3  -5   40.20    8.30
  13   3  -5   48.80    9.30
 -13  -3   5   38.20   18.80
 -13  -3   5   56.49   13.20
 -13  -3   5   82.69   14.80
 -13  -3   5   50.39   12.40
 -13  -3   5   43.60   14.10
  11   3  -5  274.87   34.20
 -11  -3   5  262.87   33.80
   9   3  -5  130.09   20.40
   9   3  -5  142.99   18.80
  -9  -3   5  136.99   20.00
  -9  -3   5  143.19   19.20
  -9  -3   5  164.68   28.70
  -9  -3   5  175.98   19.90
   7   3  -5   21.20    6.70
  -7  -3   5   17.00    7.00
  -7  -3   5   22.70   12.90
  -7  -3   5   25.60   16.80
  -7  -3   5   21.50    8.00
  -7  -3   5   28.20    8.00
   5   3  -5   23.40    4.70
   5   3  -5   27.70    5.50
  -5  -3   5   46.80   13.30
  -5  -3   5   49.60   18.20
  -5  -3   5   26.10    6.30
  -5  -3   5   30.80    6.50
  -5  -3   5   29.50    6.50
   3   3  -5   52.09    7.20
  -3  -3   5   57.99    7.70
  -3  -3   5   53.19    7.70
  -3  -3   5   77.99   18.50
  -3  -3   5   45.40    7.50
  -3  -3   5   75.49   20.80
  -1  -3   5  699.63   79.69
  -1  -3   5  727.23   84.39
  -1  -3   5  754.02   85.39
  -1  -3   5  658.53   79.49
  -1  -3   5  747.73   79.49
  -1   3  -5  303.47   34.80
  -1   3  -5  297.97   34.80
   1  -3   5  331.57   35.30
   1  -3   5  302.47   35.70
   1  -3   5  369.16   44.00
   1  -3   5  286.07   35.30
   1  -3   5  314.87   44.40
  -3   3  -5  404.46   50.79
   3  -3   5  531.45   58.29
   3  -3   5  522.65   51.39
   3  -3   5  381.66   59.19
   3  -3   5  431.06   51.19
   3  -3   5  454.15   51.59
  -5   3  -5  109.89   18.20
   5  -3   5  136.39   18.70
   5  -3   5  143.39   18.70
   5  -3   5  195.28   29.80
   5  -3   5  142.19   19.50
   5  -3   5  189.48   29.60
  -7   3  -5   22.40    6.90
  -7   3  -5   24.80    5.20
  -7   3  -5   14.40    4.50
   7  -3   5   33.50    8.00
   7  -3   5   28.90   21.30
   7  -3   5   48.90   20.90
   7  -3   5   37.60    8.00
   7  -3   5    8.40    8.30
  -9   3  -5    3.40    4.60
  -9   3  -5    5.20    7.10
   9  -3   5   24.30    8.00
   9  -3   5    1.50    9.00
   9  -3   5   14.00   20.20
   9  -3   5    8.10    7.60
   9  -3   5    2.10   22.30
 -11   3  -5    6.20    6.30
 -11   3  -5    7.70    6.30
  11  -3   5    5.80    9.40
  11  -3   5   13.60   28.90
  11  -3   5   45.90   23.10
  11  -3   5   20.70   11.20
 -13   3  -5    8.40    8.10
  13  -3   5    9.70   22.80
  13  -3   5   27.60   26.70
  13  -3   5   36.10   12.40
  13  -3   5   19.50    9.90
 -15   3  -5   41.60    9.50
 -15   3  -5   43.80   11.00
  15  -3   5   72.29   33.50
  15  -3   5   62.29   14.60
  15  -3   5   23.80   11.90
 -17   3  -5   17.10   10.30
  17  -3   5   10.70   11.30
  17  -3   5   40.80   32.50
  17  -3   5   -5.40   13.10
 -19   3  -5   15.50   11.80
  19  -3   5    4.50   35.10
  19  -3   5   27.80   13.00
  19  -3   5   30.00   15.40
  22   2  -5    2.10    9.00
  22   2  -5   17.50    9.30
 -22  -2   5  -13.00   16.10
  20   2  -5   25.40    9.90
  20   2  -5   16.30    9.80
 -20  -2   5   23.20   16.40
  18   2  -5   16.10    7.90
  18   2  -5   28.90   10.40
  18   2  -5   28.40    8.90
  18   2  -5  -10.40    8.30
 -18  -2   5   15.00   11.30
 -18  -2   5   36.90   15.80
  16   2  -5   61.69   11.50
  16   2  -5   88.29   12.50
  16   2  -5   55.69   10.40
  16   2  -5   46.20   10.30
 -16  -2   5   73.09   14.50
 -16  -2   5   54.09   16.70
  14   2  -5   70.49   12.30
  14   2  -5   72.39   13.20
  14   2  -5  117.39   14.00
  14   2  -5   90.89   13.20
 -14  -2   5   90.49   14.60
 -14  -2   5   93.29   17.20
 -14  -2   5   42.00   15.00
 -14  -2   5   76.59   14.30
  12   2  -5  208.98   22.30
  12   2  -5  161.68   21.20
  12   2  -5  152.88   20.60
  12   2  -5  204.48   22.00
 -12  -2   5  200.88   24.60
 -12  -2   5  130.89   21.30
 -12  -2   5  169.58   23.70
 -12  -2   5  103.39   22.00
 -12  -2   5  162.98   27.60
  10   2  -5  768.02   78.49
  10   2  -5  750.32   78.09
  10   2  -5  624.04   78.09
  10   2  -5  722.13   77.59
 -10  -2   5  766.12   79.39
 -10  -2   5  703.53   80.29
 -10  -2   5  573.84   78.19
 -10  -2   5  707.23   78.69
 -10  -2   5  623.94   78.89
   8   2  -5   72.19   11.10
   8   2  -5   71.49    9.90
  -8  -2   5   84.29   12.10
  -8  -2   5   71.39   12.60
   6   2  -5  144.29   20.40
   6   2  -5  154.08   19.40
   6   2  -5  143.19   21.10
   6   2  -5  211.18   23.30
   6   2  -5  169.98   18.90
  -6  -2   5  145.29   20.50
  -6  -2   5  161.98   22.70
  -6  -2   5  139.09   21.20
  -6  -2   5  175.48   21.50
   4   2  -5   76.69    9.50
   4   2  -5   85.69   15.10
   4   2  -5   53.29    9.90
  -4  -2   5   76.59   14.50
  -4  -2   5   70.19    9.90
  -4  -2   5   76.19   10.10
  -4  -2   5   61.29    9.60
   2   2  -5   44.40   16.00
   2   2  -5   35.90    6.40
  -2  -2   5   37.60    6.40
  -2  -2   5   47.10   15.70
  -2  -2   5   34.30    6.20
  -2  -2   5   28.80    6.70
  -2  -2   5   36.60    6.40
   0   2  -5  423.96   44.80
   0  -2   5  353.86   44.70
   0  -2   5  415.86   45.00
   0  -2   5  385.56   44.60
   0  -2   5  406.76   49.60
  -2   2  -5  260.47   25.20
  -2   2  -5  212.98   26.20
  -2   2  -5  219.58   25.20
   2  -2   5  207.48   26.00
   2  -2   5  167.88   32.80
   2  -2   5  213.18   26.70
  -4   2  -5  371.66   36.40
  -4   2  -5  296.97   36.90
  -4   2  -5  316.87   36.60
   4  -2   5  348.17   37.60
   4  -2   5  289.27   36.90
   4  -2   5  287.57   37.00
  -6   2  -5  109.49   16.00
  -6   2  -5  121.59   16.30
   6  -2   5  113.99   16.70
   6  -2   5  129.89   16.70
   6  -2   5  126.29   16.20
   6  -2   5  181.58   28.90
  -8   2  -5   66.89    9.80
  -8   2  -5   40.50   10.10
  -8   2  -5   36.50    8.70
   8  -2   5   66.19   10.20
   8  -2   5   52.59   10.60
   8  -2   5   45.60   10.30
   8  -2   5   82.59   23.30
 -10   2  -5   16.40    9.30
 -10   2  -5   37.90    9.20
 -10   2  -5   21.10    8.30
  10  -2   5   30.30    9.30
  10  -2   5   63.49   23.60
  10  -2   5   43.60   10.90
  10  -2   5   38.90    9.50
  10  -2   5   73.39   19.00
 -12   2  -5  144.39   24.00
 -12   2  -5  175.48   23.80
  12  -2   5  174.88   24.50
  12  -2   5  209.88   31.50
  12  -2   5  169.78   23.70
  12  -2   5  234.18   36.50
 -14   2  -5   51.79   13.40
 -14   2  -5   62.79   13.20
  14  -2   5  104.39   29.80
  14  -2   5  105.89   16.40
  14  -2   5   80.29   14.60
 -16   2  -5    9.70   10.30
  16  -2   5   13.20   10.50
  16  -2   5   24.60   17.40
  16  -2   5    2.90   11.30
  16  -2   5   -9.70   26.00
 -18   2  -5   36.30   11.80
  18  -2   5   24.90   12.10
  18  -2   5   46.00   27.00
  18  -2   5   33.60   13.80
 -20   2  -5   18.50   12.30
  20  -2   5   21.50   13.90
  20  -2   5    4.20   11.50
  20  -2   5   32.10   28.40
  22  -2   5   -6.10   14.90
  23   1  -5   15.30   10.40
  23   1  -5   -5.50   12.00
 -23  -1   5   -1.50   16.20
  21   1  -5   25.60   11.40
  21   1  -5   25.00   10.90
 -21  -1   5   -1.00   15.60
  19   1  -5   35.40   10.60
  19   1  -5   35.40   11.30
  19   1  -5   15.00   10.30
 -19  -1   5   26.10   15.80
  17   1  -5   28.80   10.60
  17   1  -5   30.30   11.00
  17   1  -5   62.19   11.20
 -17  -1   5   43.60   13.50
 -17  -1   5   18.00   14.40
  15   1  -5   46.40   10.10
  15   1  -5   27.60   10.50
  15   1  -5   39.70    9.20
  15   1  -5   37.60   10.60
 -15  -1   5   25.80   12.50
 -15  -1   5   13.10   11.10
  13   1  -5  129.09   17.10
  13   1  -5  107.49   16.10
  13   1  -5   88.19   15.40
  13   1  -5  119.79   16.00
 -13  -1   5  104.59   16.80
 -13  -1   5   65.49   16.80
 -13  -1   5  100.99   16.50
  11   1  -5  375.66   40.10
  11   1  -5  343.07   39.90
  11   1  -5  328.77   40.60
  11   1  -5  308.77   40.10
 -11  -1   5  373.16   41.90
 -11  -1   5  313.47   40.60
 -11  -1   5  305.77   41.10
   9   1  -5  522.85   54.09
   9   1  -5  417.26   54.29
   9   1  -5  375.66   54.19
  -9  -1   5  552.24   55.39
  -9  -1   5  533.85   54.59
  -9  -1   5  481.05   55.09
  -9  -1   5  400.26   54.69
   7   1  -5  510.25   61.39
   7   1  -5  525.85   60.99
  -7  -1   5  493.85   61.69
  -7  -1   5  621.44   61.69
  -7  -1   5  611.34   61.89
  -7  -1   5  499.65   61.69
   5   1  -5  992.40  113.09
   5   1  -5 1067.29  113.49
   5   1  -5  988.80  112.99
   5   1  -5 1013.70  113.19
  -5  -1   5 1130.29  113.39
  -5  -1   5  856.51  113.09
  -5  -1   5 1063.09  113.39
   3   1  -5  423.06   44.70
   3   1  -5  342.67   43.50
   3   1  -5  375.06   43.20
   3   1  -5  442.76   43.90
   3   1  -5  381.16   43.50
  -3  -1   5  399.76   44.60
  -3  -1   5  324.97   43.40
  -3  -1   5  350.76   43.70
  -3  -1   5  434.46   43.90
  -3  -1   5  345.37   43.50
   1   1  -5  104.99   13.10
   1   1  -5   94.29   12.50
   1   1  -5  103.79   12.60
   1   1  -5  100.19   17.60
   1   1  -5  112.39   13.10
  -1  -1   5   90.69   17.20
  -1  -1   5  103.99   14.00
  -1  -1   5  107.29   12.90
  -1  -1   5   93.89   12.70
  -1  -1   5   92.49   12.60
  -1   1  -5   65.29    9.90
  -1   1  -5   69.09   10.60
  -1   1  -5   71.79   10.30
  -1   1  -5  104.49   17.40
   1  -1   5   91.79   15.40
   1  -1   5   74.49   10.30
   1  -1   5   72.29   10.40
   1  -1   5   71.79   10.50
  -3   1  -5  173.08   29.50
  -3   1  -5  212.38   23.70
  -3   1  -5  201.28   23.70
  -3   1  -5  180.38   22.70
   3  -1   5  171.98   22.90
   3  -1   5  149.29   28.30
   3  -1   5  211.58   23.60
   3  -1   5  223.98   23.60
  -5   1  -5  113.79   14.70
  -5   1  -5  106.49   14.70
  -5   1  -5   95.89   14.10
   5  -1   5   95.89   14.60
   5  -1   5  123.29   14.90
   5  -1   5  139.39   21.80
   5  -1   5   98.89   14.60
  -7   1  -5   17.00    7.90
  -7   1  -5    8.50    6.90
  -7   1  -5   12.70    6.90
   7  -1   5   14.60   16.90
   7  -1   5   19.10    7.50
   7  -1   5   27.90    7.40
   7  -1   5   17.80    7.70
  -9   1  -5   52.29   10.20
  -9   1  -5   46.40   10.50
  -9   1  -5   62.99   11.70
   9  -1   5   59.79   11.00
   9  -1   5   61.19   18.20
   9  -1   5   65.49   10.80
   9  -1   5   58.59   10.90
 -11   1  -5  149.79   23.70
 -11   1  -5  192.38   25.00
 -11   1  -5  195.08   25.70
  11  -1   5  176.98   30.00
  11  -1   5  160.98   24.50
  11  -1   5  194.68   24.00
  11  -1   5  170.78   24.70
 -13   1  -5   25.00   10.90
 -13   1  -5   50.59   11.70
  13  -1   5   42.40   12.10
  13  -1   5   36.80   10.50
  13  -1   5   45.10   19.50
 -15   1  -5   58.89   13.50
  15  -1   5   68.09   20.90
  15  -1   5   64.39   16.30
  15  -1   5   68.99   14.70
  15  -1   5   49.80   12.50
 -17   1  -5   34.30   14.30
  17  -1   5   70.89   13.80
  17  -1   5   45.60   14.40
  17  -1   5   76.19   17.10
  17  -1   5   79.69   22.70
 -19   1  -5   18.00   14.10
  19  -1   5   -0.30   10.20
  19  -1   5   47.50   21.00
  19  -1   5    8.80   12.30
 -21   1  -5   30.50   14.40
  21  -1   5   24.90   18.90
  21  -1   5   10.20   11.50
  21  -1   5   20.30   13.90
  24   0  -5   -0.70   10.70
  24   0  -5    4.80   12.90
 -24   0   5  -13.80   15.70
  22   0  -5   -1.00    9.60
  22   0  -5   -7.30   11.00
 -22   0   5  -11.20   14.30
  20   0  -5   25.90   13.80
  20   0  -5   26.40    9.90
  20   0  -5   17.00   10.60
 -20   0   5   20.00   14.10
  18   0  -5   27.90   10.40
  18   0  -5   26.70    9.90
  18   0  -5   49.80   15.30
 -18   0   5   11.70   12.20
  16   0  -5   38.70   11.20
  16   0  -5   44.60   10.50
 -16   0   5   94.29   15.40
 -16   0   5   47.60   13.00
  14   0  -5  562.84   62.19
  14   0  -5  569.14   63.29
  14   0  -5  644.44   62.99
 -14   0   5  493.15   61.49
 -14   0   5  576.24   63.69
 -14   0   5  545.75   62.79
 -14   0   5  437.86   61.89
  12   0  -5  396.16   54.99
  12   0  -5  487.15   55.79
  12   0  -5  515.95   56.39
 -12   0   5  503.55   56.19
 -12   0   5  492.05   55.79
 -12   0   5  512.85   56.89
  10   0  -5   84.49   15.40
  10   0  -5  113.89   16.60
  10   0  -5  160.48   17.20
 -10   0   5  101.29   16.60
   8   0  -5    2.00    4.90
   8   0  -5    4.40    6.80
   8   0  -5    7.60    7.60
  -8   0   5    8.70    6.10
  -8   0   5   11.40    8.50
  -8   0   5   -4.50    7.40
  -6   0   5  605.44   69.49
   4   0  -5 1497.15  159.38
   4   0  -5 1394.66  159.28
   4   0  -5 1419.16  159.38
   4   0  -5 1439.56  159.18
  -4   0   5 1362.46  159.18
  -4   0   5 1412.96  159.28
  -4   0   5 1491.35  159.28
   2   0  -5  696.43   86.29
   2   0  -5  808.72   85.99
   2   0  -5  794.32   86.19
   2   0  -5  766.92   85.89
  -2   0   5  770.82   85.99
  -2   0   5  770.52   86.09
  -2   0   5  784.82   85.99
  -2   0   5  761.62   85.99
   0   0  -5  545.35   51.29
   0   0  -5  488.75   51.09
   0   0  -5  457.05   51.69
   0   0  -5  462.85   50.89
   0   0   5  402.96   50.89
   0   0   5  395.06   51.09
   0   0   5  497.35   51.09
   0   0   5  377.46   50.69
  -2   0  -5   52.79    8.50
  -2   0  -5   49.20    8.20
  -2   0  -5   50.49   11.40
   2   0   5   56.59   10.30
   2   0   5   53.39    8.90
   2   0   5   50.89    8.30
   2   0   5   32.50    7.70
  -4   0  -5   24.20    7.50
  -4   0  -5   30.30    7.40
  -4   0  -5   23.80    7.20
  -4   0  -5   27.70   11.30
   4   0   5   24.70    7.40
   4   0   5   28.60    6.20
   4   0   5   22.90    6.90
   4   0   5   21.70    9.30
  -6   0  -5   -6.30    6.80
  -6   0  -5    0.00    6.70
  -6   0  -5  -20.80    7.50
   6   0   5    0.10    6.40
   6   0   5    5.80    6.80
   6   0   5    1.40    5.20
   6   0   5    1.90    9.20
  -8   0  -5    3.00    8.60
  -8   0  -5    0.20    8.80
  -8   0  -5   16.80    7.90
   8   0   5   17.40    8.50
   8   0   5   19.30    7.60
   8   0   5   33.20   11.40
   8   0   5    7.70    7.90
 -10   0  -5  199.98   23.40
 -10   0  -5  158.18   22.10
 -10   0  -5  142.29   21.70
  10   0   5  153.88   21.10
  10   0   5  160.98   20.90
  10   0   5  187.58   22.50
  10   0   5  124.89   23.50
 -12   0  -5  -12.20    8.90
 -12   0  -5   -6.90    9.50
 -12   0  -5   -4.50    8.00
  12   0   5   -9.90    8.70
  12   0   5    1.20    7.30
  12   0   5   -2.00   12.20
  12   0   5    0.20    8.00
 -14   0  -5   -0.60   10.50
  14   0   5   12.90    8.30
  14   0   5    8.90    9.10
  14   0   5   16.70   12.70
 -16   0  -5   32.50   13.80
  16   0   5   21.90   10.20
  16   0   5   56.89   15.10
  16   0   5   46.70   12.10
 -18   0  -5    5.10   13.50
  18   0   5   36.30   13.20
  18   0   5   31.20   12.80
  18   0   5   25.60   10.10
 -20   0  -5   -2.60   14.60
  20   0   5   24.30   12.50
  20   0   5   -2.80   13.00
  20   0   5    7.00   10.20
 -22   0  -5   92.09   20.30
  22   0   5   55.99   15.20
  22   0   5   92.19   18.30
  23  -1  -5   14.30   13.30
  23  -1  -5    4.00   11.20
 -23   1   5   -4.40   13.90
  21  -1  -5   33.50   11.40
  21  -1  -5   19.40   12.50
 -21   1   5   25.40   14.50
  19  -1  -5   23.00   11.50
  19  -1  -5   14.30    9.30
 -19   1   5   45.30   13.70
  17  -1  -5   28.20   12.00
  17  -1  -5   34.20   10.40
 -17   1   5   16.20   12.40
  15  -1  -5   30.20    9.70
  15  -1  -5   20.30    9.80
 -15   1   5   22.50   14.80
 -15   1   5   33.40   10.30
 -15   1   5   41.90   12.40
  13  -1  -5  159.08   19.50
  13  -1  -5  178.68   21.40
  13  -1  -5   93.69   18.20
 -13   1   5  112.39   17.30
 -13   1   5  106.39   18.20
 -13   1   5  102.99   17.50
 -13   1   5  133.39   22.50
  11  -1  -5  384.06   43.10
  11  -1  -5  355.56   43.30
  11  -1  -5  305.07   43.20
 -11   1   5  378.86   46.10
 -11   1   5  396.06   43.90
 -11   1   5  361.76   43.40
 -11   1   5  358.66   42.90
   9  -1  -5  546.65   62.49
   9  -1  -5  471.95   61.99
   9  -1  -5  513.35   61.89
  -9   1   5  516.45   62.29
  -9   1   5  481.75   61.99
  -9   1   5  635.64   64.49
  -9   1   5  602.44   61.79
   7  -1  -5  579.14   64.69
   7  -1  -5  521.65   64.29
   7  -1  -5  542.35   64.19
  -7   1   5  580.34   64.49
  -7   1   5  596.64   64.09
   5  -1  -5 1098.59  126.79
   5  -1  -5 1119.49  126.99
   5  -1  -5 1044.60  126.89
   5  -1  -5 1287.17  127.19
  -5   1   5 1240.98  126.99
  -5   1   5 1075.89  126.69
  -5   1   5 1093.89  126.89
   3  -1  -5  425.56   47.10
   3  -1  -5  396.76   46.70
   3  -1  -5  350.36   46.60
   3  -1  -5  440.06   47.10
  -3   1   5  402.16   46.60
  -3   1   5  439.66   47.00
  -3   1   5  441.86   47.10
  -3   1   5  376.66   46.70
   1  -1  -5  110.19   18.40
   1  -1  -5  110.49   13.80
   1  -1  -5   91.29   13.40
   1  -1  -5  111.49   13.90
   1  -1  -5   97.49   13.90
  -1   1   5  105.29   13.80
  -1   1   5   92.79   13.40
  -1   1   5  101.79   13.70
  -1   1   5  128.59   13.90
  -1   1   5   95.79   17.10
  -1  -1  -5   72.69   11.40
  -1  -1  -5   73.59   13.90
  -1  -1  -5   79.09   11.60
   1   1   5   75.39   11.30
   1   1   5   87.89   11.10
   1   1   5  108.49   15.10
   1   1   5   71.19   11.30
  -3  -1  -5  191.58   25.50
  -3  -1  -5  232.48   25.90
  -3  -1  -5  202.88   25.70
  -3  -1  -5  226.78   26.30
   3   1   5  238.08   25.70
   3   1   5  215.98   25.70
   3   1   5  185.88   25.50
  -5  -1  -5   77.49   15.20
  -5  -1  -5  101.09   14.50
  -5  -1  -5  115.19   14.80
  -5  -1  -5   96.79   13.90
   5   1   5  124.59   14.40
   5   1   5   99.49   14.10
   5   1   5  115.79   13.90
  -7  -1  -5   15.60    7.90
  -7  -1  -5    7.40    8.80
  -7  -1  -5   31.10   11.50
  -7  -1  -5   16.10    8.90
   7   1   5   19.00    7.80
   7   1   5    4.80    7.60
   7   1   5   30.50    7.00
  -9  -1  -5   46.50   10.70
  -9  -1  -5   46.00   10.70
  -9  -1  -5   53.89   12.20
   9   1   5   53.49   10.90
   9   1   5   55.39    9.50
   9   1   5   60.59    9.70
   9   1   5   58.99   10.40
 -11  -1  -5  172.88   23.50
 -11  -1  -5  200.88   25.90
 -11  -1  -5  173.98   24.40
  11   1   5  142.39   23.10
  11   1   5  167.38   25.00
  11   1   5  189.08   25.10
  11   1   5  193.08   21.70
 -13  -1  -5   40.30   13.30
 -13  -1  -5   21.50   10.80
  13   1   5   43.40    8.00
  13   1   5   32.60    9.10
  13   1   5   23.20   11.40
  13   1   5   45.30   10.40
 -15  -1  -5   55.29   15.50
  15   1   5   40.60   10.50
  15   1   5   42.00   12.00
  15   1   5   65.99   10.80
 -17  -1  -5   36.80   15.70
  17   1   5   37.20   10.60
  17   1   5   69.09   11.30
  17   1   5   35.90    8.90
  17   1   5   40.70   12.00
 -19  -1  -5  -23.70   14.70
  19   1   5   11.60    7.10
  19   1   5    8.80    9.20
  19   1   5   18.40   11.60
 -21  -1  -5   46.40   18.50
  21   1   5   20.30   13.30
  21   1   5   25.60   11.30
  24  -2  -5   14.90   16.00
  22  -2  -5   -5.80   14.30
  22  -2  -5   12.90   11.50
 -22   2   5    3.70   11.80
  20  -2  -5   19.50   12.30
  20  -2  -5    7.40   11.00
 -20   2   5    7.10   11.40
  18  -2  -5   13.80   10.60
  18  -2  -5    4.80   12.20
 -18   2   5   21.50   11.90
  16  -2  -5   74.69   14.80
  16  -2  -5   58.89   13.70
 -16   2   5   48.00   12.40
 -16   2   5   85.99   15.10
 -16   2   5   67.79   21.80
  14  -2  -5   59.99   13.50
  14  -2  -5   64.99   14.10
 -14   2   5   76.49   12.90
 -14   2   5  116.59   24.40
 -14   2   5   79.89   14.60
  12  -2  -5  208.58   28.10
  12  -2  -5  166.58   27.30
  12  -2  -5  188.38   26.80
 -12   2   5  215.38   26.40
 -12   2   5  247.38   28.30
 -12   2   5  208.58   27.80
 -12   2   5  194.38   35.60
  10  -2  -5  837.82   96.09
  10  -2  -5  746.53   95.89
  10  -2  -5  940.11   96.09
 -10   2   5  829.22   95.89
 -10   2   5  857.11   95.29
 -10   2   5  850.31   95.89
 -10   2   5  861.61  100.19
   8  -2  -5  155.58   18.50
   8  -2  -5   91.09   15.60
   6  -2  -5  267.87   36.70
  -6   2   5  375.86   37.10
  -6   2   5  311.97   36.30
  -6   2   5  285.57   36.10
   4  -2  -5   57.39   10.30
   4  -2  -5   64.99   10.70
   4  -2  -5   79.29   10.90
   4  -2  -5   66.39   11.20
  -4   2   5   58.39   10.70
  -4   2   5   81.99   19.10
  -4   2   5   71.29   10.10
  -4   2   5   67.69   10.40
   2  -2  -5   31.90    8.10
   2  -2  -5   32.10    7.90
   2  -2  -5   34.30    7.70
   2  -2  -5   36.50    8.20
  -2   2   5   32.00    6.80
  -2   2   5   52.89    8.10
  -2   2   5   47.90    7.20
  -2   2   5   67.49   17.40
  -2   2   5   42.50    8.10
   0  -2  -5  496.55   55.29
   0  -2  -5  419.66   54.79
   0  -2  -5  457.15   54.89
   0  -2  -5  485.95   55.09
   0   2   5  516.55   58.29
   0   2   5  430.66   54.79
   0   2   5  538.55   54.59
   0   2   5  517.35   54.59
  -2  -2  -5  242.58   32.90
  -2  -2  -5  261.27   33.00
  -2  -2  -5  269.27   32.80
   2   2   5  281.87   32.80
   2   2   5  284.97   32.30
   2   2   5  316.47   32.50
  -4  -2  -5  353.96   40.50
  -4  -2  -5  349.07   40.40
  -4  -2  -5  292.07   39.80
   4   2   5  382.06   39.50
   4   2   5  302.77   39.70
   4   2   5  376.06   39.90
  -6  -2  -5  120.49   16.30
  -6  -2  -5  149.59   19.50
  -6  -2  -5  115.69   16.80
  -6  -2  -5  151.78   18.30
   6   2   5  124.09   17.90
   6   2   5  131.59   17.20
   6   2   5  123.29   17.80
  -8  -2  -5   72.69   10.30
  -8  -2  -5   56.89   11.70
  -8  -2  -5   51.79   11.70
  -8  -2  -5   53.59   12.60
   8   2   5   72.39   10.50
   8   2   5   74.79   15.80
   8   2   5   69.29   11.10
   8   2   5   48.00   10.90
 -10  -2  -5   41.50   12.10
 -10  -2  -5   37.50   10.10
 -10  -2  -5   31.50    9.80
  10   2   5   37.70    9.60
  10   2   5   59.49   14.70
  10   2   5   38.90    9.00
  10   2   5   33.10   10.20
 -12  -2  -5  182.48   24.80
 -12  -2  -5  196.78   26.50
  12   2   5  196.98   27.70
  12   2   5  155.28   24.00
  12   2   5  194.88   24.50
  12   2   5  176.18   25.30
 -14  -2  -5   70.99   14.70
 -14  -2  -5   71.69   17.60
  14   2   5   81.99   13.00
  14   2   5   56.89   14.20
  14   2   5   71.19   13.50
 -16  -2  -5   14.40   15.10
  16   2   5    1.60    8.90
  16   2   5   12.20    9.00
  16   2   5   13.40   10.90
 -18  -2  -5   36.30   17.00
  18   2   5   27.40   10.70
  18   2   5   26.60   10.60
 -20  -2  -5   19.20   16.70
  20   2   5    4.20    8.90
  20   2   5    6.20   10.50
  22   2   5    9.90   11.80
  21  -3  -5  -11.40   11.30
  21  -3  -5   -4.00   13.80
 -21   3   5   -1.90   12.20
  19  -3  -5   18.50   12.00
  19  -3  -5    5.20   13.20
 -19   3   5    5.80   11.00
  17  -3  -5   48.60   14.30
  17  -3  -5   38.30   12.70
 -17   3   5   22.10    9.20
 -17   3   5   40.80   11.40
  15  -3  -5   42.10   12.70
  15  -3  -5   31.50   12.60
 -15   3   5   52.09   25.90
 -15   3   5   40.60    9.30
 -15   3   5   40.40   11.20
  13  -3  -5   52.09   13.10
  13  -3  -5   57.09   12.70
 -13   3   5   90.79   27.40
 -13   3   5   75.19   12.40
 -13   3   5   52.69   10.80
   9  -3  -5  203.88   25.50
   9  -3  -5  176.88   24.80
   9  -3  -5  161.28   22.60
   9  -3  -5  150.28   22.40
  -9   3   5  187.68   23.90
  -9   3   5  182.48   21.90
  -9   3   5  152.68   22.30
  -9   3   5  256.57   36.70
   7  -3  -5   30.60    9.60
   7  -3  -5   48.20   10.40
   7  -3  -5   39.20   10.30
   7  -3  -5   44.90    9.90
  -7   3   5   58.99    8.10
  -7   3   5   42.30    7.50
  -7   3   5   34.00    9.00
  -7   3   5   74.09   24.80
   5  -3  -5   41.60    8.70
   5  -3  -5   30.60    7.60
   5  -3  -5   29.00    8.30
   5  -3  -5   26.70    8.00
  -5   3   5   44.60   19.80
  -5   3   5   22.50    7.60
  -5   3   5   19.40    5.00
  -5   3   5   30.50    5.60
   3  -3  -5   54.49    9.80
   3  -3  -5   40.60   10.20
   3  -3  -5   60.89    9.60
   3  -3  -5   52.29   10.10
  -3   3   5   64.59    7.80
  -3   3   5   57.69    9.50
  -3   3   5   68.29   21.90
   1  -3  -5  928.31   94.69
   1  -3  -5  800.52   94.59
   1  -3  -5  821.32   94.49
   1  -3  -5  846.82   94.49
  -1   3   5  865.91   99.29
  -1   3   5  795.82   94.19
  -1  -3  -5  318.77   41.00
  -1  -3  -5  399.96   40.90
  -1  -3  -5  308.37   41.30
  -1  -3  -5  372.86   40.80
   1   3   5  375.76   47.50
   1   3   5  336.47   40.50
  -3  -3  -5  461.85   61.09
  -3  -3  -5  544.55   61.09
  -3  -3  -5  537.35   61.39
   3   3   5  551.84   59.89
   3   3   5  540.65   59.79
   3   3   5  554.94   66.99
   3   3   5  556.74   60.79
  -5  -3  -5  186.38   23.30
  -5  -3  -5  159.18   20.90
  -5  -3  -5  161.58   22.40
  -5  -3  -5  180.38   22.10
   5   3   5  160.18   19.60
   5   3   5  155.38   19.60
   5   3   5  155.08   21.00
   5   3   5  152.28   28.00
  -7  -3  -5   21.00    9.30
  -7  -3  -5   34.30    8.90
  -7  -3  -5   15.10    8.50
  -7  -3  -5   30.10    9.80
   7   3   5   14.20    5.90
   7   3   5   25.90    6.30
   7   3   5   25.30    6.50
   7   3   5   20.60   17.30
  -9  -3  -5   13.60    8.00
  -9  -3  -5    1.90    8.20
  -9  -3  -5   14.30   11.10
   9   3   5   10.30    5.90
   9   3   5    5.10    6.40
   9   3   5   13.90    6.40
   9   3   5   14.60   18.40
 -11  -3  -5   23.10   13.60
 -11  -3  -5   19.20   10.40
  11   3   5   14.90    6.70
  11   3   5   21.00   16.70
  11   3   5   19.40    7.60
  11   3   5   12.20    7.30
 -13  -3  -5  -14.80   15.00
 -13  -3  -5  -10.00   12.40
  13   3   5   10.30    7.10
  13   3   5   23.20   15.10
  13   3   5    2.80    6.90
  13   3   5    8.40    8.00
 -15  -3  -5   43.70   18.70
 -15  -3  -5   45.60   14.50
  15   3   5   34.40   10.20
  15   3   5   24.80    9.50
  15   3   5   56.69   17.10
  15   3   5   36.90    9.90
 -17  -3  -5   17.70   15.00
  17   3   5    7.80    7.90
  17   3   5    6.00    7.60
  17   3   5    8.80   11.60
 -19  -3  -5    8.80   16.60
  19   3   5   11.30    8.70
  19   3   5   24.50   10.20
  20  -4  -5    6.00   14.30
  20  -4  -5   11.30   14.30
 -20   4   5    2.50    9.10
  18  -4  -5   -0.20   12.80
  18  -4  -5   11.10   13.60
 -18   4   5    3.10    7.10
  16  -4  -5   32.80   13.40
  16  -4  -5   29.60   13.00
 -16   4   5   58.69   31.10
 -16   4   5   29.30    8.30
  14  -4  -5    6.40   11.30
  14  -4  -5   -4.20    9.30
 -14   4   5  -15.20   27.70
 -14   4   5    2.90    5.40
 -14   4   5   -5.00    5.40
  12  -4  -5   92.29   14.30
  12  -4  -5   93.69   14.00
  12  -4  -5   78.39   13.40
 -12   4   5   45.50    9.00
 -12   4   5  126.89   32.80
 -12   4   5   46.00    8.60
  10  -4  -5   39.00   11.70
  10  -4  -5   48.30   12.60
  10  -4  -5   42.80   11.10
  10  -4  -5   37.40   11.30
 -10   4   5   31.10    6.00
 -10   4   5   95.09   33.20
   8  -4  -5   95.59   16.30
   8  -4  -5  107.09   16.50
   8  -4  -5  107.39   16.50
   8  -4  -5  129.69   17.50
  -8   4   5  114.79   33.40
   6  -4  -5  266.67   37.00
   6  -4  -5  349.37   37.60
   6  -4  -5  328.27   37.60
   6  -4  -5  301.27   37.40
  -6   4   5  351.66   50.59
  -6   4   5  279.27   36.30
   4  -4  -5  268.67   35.80
   4  -4  -5  270.87   35.40
   4  -4  -5  290.77   35.70
   4  -4  -5  307.57   35.30
  -4   4   5  381.06   48.70
   2  -4  -5   56.79    9.70
   2  -4  -5   49.30   10.60
   2  -4  -5   43.10   10.70
   2  -4  -5   59.09   10.50
  -2   4   5   87.99   26.20
   0  -4  -5   15.90    8.60
   0  -4  -5   31.70    8.00
   0  -4  -5   37.60    8.20
   0  -4  -5   31.90    9.10
   0   4   5   33.20   22.20
  -2  -4  -5   81.79   11.50
  -2  -4  -5   43.30   11.00
  -2  -4  -5   72.19   10.90
  -2  -4  -5   76.29   11.50
   2   4   5   55.59   26.80
  -4  -4  -5   45.80   10.60
  -4  -4  -5   61.59   10.70
  -4  -4  -5   59.49   10.80
  -4  -4  -5   87.39   11.00
   4   4   5   92.39   23.90
   4   4   5   38.10    7.20
  -6  -4  -5    2.70    8.30
  -6  -4  -5    4.30   14.70
  -6  -4  -5    1.50    7.70
  -6  -4  -5    5.50    9.20
   6   4   5    5.90    4.90
   6   4   5   12.90   22.50
  -8  -4  -5   42.30   12.50
  -8  -4  -5   57.59   11.80
  -8  -4  -5   41.70   11.90
  -8  -4  -5   59.29   13.00
   8   4   5   35.00    8.20
   8   4   5   54.69   26.80
 -10  -4  -5   61.09   15.40
 -10  -4  -5   56.49   12.20
  10   4   5   62.39   25.40
  10   4   5   33.90    5.50
  10   4   5   28.80    5.40
  10   4   5   34.40    7.50
 -12  -4  -5   28.40   13.40
 -12  -4  -5   -1.80   14.80
  12   4   5   11.80    6.70
  12   4   5    6.10    5.40
  12   4   5    7.60    4.70
  12   4   5   26.10   20.90
 -14  -4  -5   20.20   14.50
  14   4   5    4.10    6.60
  14   4   5   10.70    5.80
  14   4   5    5.40   16.30
 -16  -4  -5   23.90   15.10
  16   4   5   12.30    6.80
  16   4   5   30.70   16.90
 -18  -4  -5   25.20   18.20
  18   4   5   -4.70    9.70
  15  -5  -5   17.40   13.50
  15  -5  -5   -5.90   12.20
  13  -5  -5    6.60   11.20
  13  -5  -5   15.80   12.00
 -13   5   5    1.00   33.30
  11  -5  -5    9.70   11.00
  11  -5  -5   10.50   10.30
 -11   5   5   -0.80   32.50
   9  -5  -5   -5.40   10.60
   9  -5  -5   12.20   10.00
  -9   5   5   22.90   32.90
   7  -5  -5   12.80    9.50
   7  -5  -5   30.40   11.30
   7  -5  -5   36.40   10.60
   7  -5  -5   20.80    9.80
  -7   5   5   60.79   32.00
   5  -5  -5  359.56   39.10
   5  -5  -5  290.17   39.00
   5  -5  -5  320.07   39.50
   5  -5  -5  282.17   39.20
  -5   5   5  422.76   56.59
   3  -5  -5   72.99   12.30
   3  -5  -5   90.59   12.60
   3  -5  -5   62.09   12.80
   3  -5  -5   64.89   13.50
  -3   5   5   81.49   35.50
   1  -5  -5    3.70    8.80
   1  -5  -5  -17.10    6.80
   1  -5  -5    2.50    7.50
   1  -5  -5  -14.50    6.70
  -1   5   5   55.39   32.30
  -1  -5  -5   34.60    8.50
  -1  -5  -5    9.40    7.90
  -1  -5  -5   28.00    9.00
  -1  -5  -5   25.30    9.90
   1   5   5   59.19   28.70
  -3  -5  -5   22.10    8.70
  -3  -5  -5    9.00    8.50
  -3  -5  -5   25.00    8.70
   3   5   5   10.30   29.70
  -5  -5  -5   20.20    9.20
  -5  -5  -5    7.10    8.10
  -5  -5  -5   24.50    9.10
  -5  -5  -5    8.40    9.80
   5   5   5   -8.30   25.70
   5   5   5   14.00    4.50
  -7  -5  -5   54.29   12.20
  -7  -5  -5   36.10   12.70
   7   5   5   30.60   29.90
  -9  -5  -5   13.70   12.70
   9   5   5   10.10   27.90
 -11  -5  -5    1.40   13.50
  11   5   5  -19.80   18.60
 -13  -5  -5   -3.60   14.80
  13   5   5    1.60   20.30
  10  -6  -5   10.40   10.20
   8  -6  -5   11.70    9.60
  -8   6   5   15.20   33.30
   6  -6  -5   -3.10    8.30
  -6   6   5   21.50   33.00
  -4   6   5   57.59   37.10
   2  -6  -5    1.90    7.30
  -2   6   5   27.90   33.70
   0  -6  -5   25.30    7.80
   0   6   5   33.10   30.80
  -2  -6  -5    9.50    7.10
   2   6   5   23.30   29.20
  -4  -6  -5   12.20    8.00
  -6  -6  -5    5.40    8.70
  -8  -6  -5   -2.60    9.50
   8   6   5   -8.30   30.00
  -6  -6   6   25.00   23.40
  -4  -6   6   15.20   25.80
  -2  -6   6   20.30   26.90
   0  -6   6   -3.70   25.70
   2  -6   6   17.20   29.50
   4  -6   6   20.40   31.80
   6  -6   6   22.60   32.80
   8  -6   6    3.00   34.80
   8  -6   6    4.30    9.40
 -15  -5   6  -32.20   14.50
 -13  -5   6  -18.60   11.80
 -11  -5   6   16.20   11.40
  -9  -5   6  105.89   16.60
  -9  -5   6  100.29   17.30
  -9  -5   6  157.88   19.50
  -7  -5   6   53.79   21.00
  -7  -5   6   47.90   10.80
  -7  -5   6   76.39   11.70
  -5  -5   6  136.89   28.20
  -5  -5   6  153.28   18.00
  -5  -5   6  122.79   18.90
  -3  -5   6   90.69   12.50
  -3  -5   6   95.49   13.80
  -3  -5   6  118.89   28.50
  -1  -5   6   20.60   22.70
   1  -5   6    1.50   25.10
   1  -5   6    0.90    5.10
   1  -5   6    7.90    5.10
   3  -5   6   -1.20    5.20
   3  -5   6    4.40    6.00
   3  -5   6   -1.40    6.00
   3  -5   6   -1.50   27.00
   5  -5   6    1.90    7.80
   5  -5   6   15.80    7.50
   5  -5   6    2.60   29.00
   5  -5   6   19.90    7.70
   7  -5   6   16.40    8.80
   7  -5   6    7.10    8.20
   7  -5   6    7.70    8.90
   7  -5   6   57.49   34.40
   9  -5   6   29.00   10.30
   9  -5   6   11.20    9.70
   9  -5   6   37.00   36.10
  11  -5   6   15.80   10.90
  11  -5   6   15.10   10.90
  11  -5   6    1.10   37.20
  13  -5   6    5.90   11.40
  13  -5   6   30.30   37.30
  13  -5   6   11.90   11.60
 -20  -4   6   -9.00   17.20
 -18  -4   6   15.70   15.90
 -16  -4   6    9.10   15.30
  14   4  -6   -5.00    4.60
 -14  -4   6   -7.60   13.50
 -14  -4   6   -2.90   21.60
 -14  -4   6    0.40   12.40
  12   4  -6    8.50    4.60
 -12  -4   6    9.00   21.40
 -12  -4   6    1.40    9.80
 -12  -4   6    1.40   11.90
 -12  -4   6   -3.10    9.80
  10   4  -6   92.09   15.50
 -10  -4   6  127.99   18.40
 -10  -4   6  134.99   17.80
 -10  -4   6  121.59   28.20
 -10  -4   6  144.69   18.10
   8   4  -6  170.28   21.10
   8   4  -6  174.48   21.60
  -8  -4   6  193.18   24.30
  -8  -4   6  180.88   24.70
  -8  -4   6  235.58   38.60
  -8  -4   6  177.98   23.40
  -6  -4   6  237.58   51.99
  -6  -4   6  247.28   30.40
  -6  -4   6  260.17   30.10
  -6  -4   6  237.78   30.50
  -6  -4   6  268.97   37.00
  -4  -4   6   76.59   23.20
  -4  -4   6   70.89   10.60
  -4  -4   6   73.69   10.30
  -2  -4   6  121.79   14.00
  -2  -4   6  140.49   26.30
  -2  -4   6   84.89   14.40
   0  -4   6   16.40    5.80
   0  -4   6   13.20   21.10
   0  -4   6   15.10    5.10
   0  -4   6   17.10    5.10
   2  -4   6    1.50    5.30
   2  -4   6    5.30   22.80
   2  -4   6    6.00    5.00
   2  -4   6   -0.10    6.00
  -4   4  -6    5.10    3.60
  -4   4  -6   -5.10    3.60
   4  -4   6   10.60    6.90
   4  -4   6  -13.10   21.00
   4  -4   6    3.70    6.30
   4  -4   6   11.00    6.00
  -6   4  -6    2.10    5.20
   6  -4   6    7.10    6.40
   6  -4   6   10.00    7.10
   6  -4   6   23.60    8.10
   6  -4   6  -17.20   26.30
  -8   4  -6   14.40    7.10
   8  -4   6   26.60    9.20
   8  -4   6   20.70    9.80
   8  -4   6   26.60   29.40
   8  -4   6   21.70    8.70
  10  -4   6   41.70   11.50
  10  -4   6   14.70   32.70
  10  -4   6   38.60   11.30
 -12   4  -6   -4.60    4.20
  12  -4   6    8.50   33.40
  12  -4   6   23.00   10.70
  12  -4   6    0.80   10.90
 -14   4  -6   -1.40    6.00
  14  -4   6    1.00   12.30
  14  -4   6  -11.70   10.00
  14  -4   6   26.80   34.90
 -16   4  -6    6.20    7.00
  16  -4   6   11.10   13.30
  16  -4   6   15.70   13.00
  16  -4   6   56.39   36.10
  21   3  -6    8.60    7.60
 -21  -3   6  -13.80   17.70
  19   3  -6   11.00    8.00
 -19  -3   6   19.60   17.20
  17   3  -6   14.60    7.20
  17   3  -6   14.20    7.80
  17   3  -6   33.50   10.10
  17   3  -6   32.20    8.20
 -17  -3   6   38.50   15.10
 -17  -3   6   23.70   15.80
  15   3  -6   69.49   13.70
  15   3  -6   60.99   10.40
  15   3  -6   74.89   11.80
  15   3  -6   68.29   11.10
 -15  -3   6   79.69   21.50
 -15  -3   6  104.89   16.70
 -15  -3   6   79.99   16.40
  13   3  -6  117.49   17.20
  13   3  -6   94.39   12.90
  13   3  -6   83.49   12.10
  13   3  -6   72.89   12.50
 -13  -3   6   66.49   21.40
 -13  -3   6  112.19   18.00
 -13  -3   6   56.19   14.80
 -13  -3   6   59.19   16.70
 -13  -3   6   72.29   15.50
  11   3  -6  121.59   18.00
  11   3  -6  136.19   17.50
  11   3  -6  167.38   21.90
  11   3  -6  181.08   22.40
  11   3  -6  155.38   19.50
 -11  -3   6  202.08   23.20
 -11  -3   6  141.59   28.40
 -11  -3   6  136.39   20.30
 -11  -3   6  145.59   21.20
   9   3  -6  141.69   21.20
   9   3  -6  133.39   19.80
   9   3  -6  185.38   24.40
  -9  -3   6  202.48   30.50
  -9  -3   6  190.08   21.50
  -9  -3   6  143.69   20.50
  -9  -3   6  140.49   20.80
   7   3  -6   63.89   11.40
   7   3  -6   64.89   10.70
   7   3  -6   98.19   18.90
  -7  -3   6   95.99   17.10
  -7  -3   6   86.59   12.00
  -7  -3   6   74.69   19.60
  -7  -3   6   96.89   12.50
  -7  -3   6   89.39   12.70
   5   3  -6   28.70    5.40
   5   3  -6   34.20    6.70
  -5  -3   6   50.79    7.60
  -5  -3   6   49.60   18.00
  -5  -3   6   30.30    7.30
  -5  -3   6   29.60    6.90
  -5  -3   6   35.60   15.50
   3   3  -6  246.68   27.50
   3   3  -6  240.48   27.30
  -3  -3   6  229.28   28.20
  -3  -3   6  272.07   34.00
  -3  -3   6  246.18   38.30
  -3  -3   6  238.68   28.00
  -3  -3   6  225.18   27.90
   1   3  -6   88.09   12.30
   1   3  -6   91.49   12.00
  -1  -3   6  104.99   12.50
  -1  -3   6   96.99   14.00
  -1  -3   6   85.79   13.00
  -1  -3   6  151.28   23.10
  -1  -3   6  120.89   24.80
  -1   3  -6  189.18   22.50
  -1   3  -6  194.48   22.60
   1  -3   6  226.98   33.60
   1  -3   6  168.98   23.00
   1  -3   6  198.08   23.70
   1  -3   6  189.18   22.80
   1  -3   6  217.28   34.60
  -3   3  -6   41.90    7.70
   3  -3   6   69.69   20.80
   3  -3   6   49.10    8.50
   3  -3   6   52.29   22.00
   3  -3   6   53.39    8.50
   3  -3   6   46.60    8.90
  -5   3  -6   -9.00    5.20
   5  -3   6   16.00   19.00
   5  -3   6    6.80    6.30
   5  -3   6    5.10    6.70
   5  -3   6   -3.60    5.50
   5  -3   6    9.60   18.40
  -7   3  -6   20.60    5.40
  -7   3  -6   27.70    8.00
  -7   3  -6   48.80    6.50
   7  -3   6   43.40    9.40
   7  -3   6   34.30    8.50
   7  -3   6   49.50   24.10
   7  -3   6   35.70    8.30
   7  -3   6   46.60   20.60
  -9   3  -6   42.70    9.80
  -9   3  -6   32.30    7.70
  -9   3  -6   70.19    9.30
   9  -3   6   74.49   23.00
   9  -3   6   56.99   10.90
   9  -3   6   30.70   27.00
   9  -3   6   55.69   10.90
   9  -3   6   60.69   11.90
 -11   3  -6   44.20   10.20
  11  -3   6   63.59   14.10
  11  -3   6   75.79   31.30
  11  -3   6  118.19   27.20
  11  -3   6   93.09   13.90
  13  -3   6  110.59   18.00
  13  -3   6   94.49   16.60
 -15   3  -6   15.70    8.00
 -15   3  -6    3.70    8.20
  15  -3   6   19.80   30.20
  15  -3   6  -14.40   11.20
  15  -3   6    4.30   13.50
 -17   3  -6   13.40   10.30
  17  -3   6   13.40   13.20
  17  -3   6    6.20   11.30
  17  -3   6   35.90   31.30
 -19   3  -6   17.60   11.80
  19  -3   6    0.60   12.10
  19  -3   6   21.90   30.60
  19  -3   6   24.60   15.10
  22   2  -6   -3.50    8.80
  22   2  -6   10.90    9.10
 -22  -2   6   -2.10   17.60
  20   2  -6    2.00    8.30
  20   2  -6   13.30    9.00
 -20  -2   6  -18.60   14.50
  18   2  -6   10.10    8.00
  18   2  -6   14.30    9.00
  18   2  -6    5.40    8.00
  18   2  -6   18.80    9.60
 -18  -2   6   14.40   14.80
 -18  -2   6   34.70   14.70
  16   2  -6   72.49   11.60
  16   2  -6   60.79   11.80
  16   2  -6   60.99   11.50
  16   2  -6   64.89   12.10
 -16  -2   6   61.09   15.10
 -16  -2   6   76.89   15.80
 -16  -2   6   79.29   16.40
  14   2  -6   10.50    7.90
 -14  -2   6   23.60   14.40
 -14  -2   6   19.20   11.30
 -14  -2   6   14.30   11.60
 -14  -2   6   31.50   11.50
  12   2  -6   11.30    6.70
  12   2  -6    7.80    6.60
  12   2  -6   16.10    6.80
 -12  -2   6    6.40   10.50
 -12  -2   6   11.00    9.90
 -12  -2   6    9.30   12.50
 -12  -2   6    0.60    9.50
  10   2  -6  164.48   22.90
  10   2  -6  158.98   21.50
 -10  -2   6  193.08   25.30
 -10  -2   6  206.98   24.60
 -10  -2   6  170.28   23.20
   8   2  -6  131.09   16.60
   8   2  -6  118.49   19.40
   8   2  -6  109.99   15.80
   8   2  -6  109.49   16.90
   8   2  -6  110.79   17.00
  -8  -2   6  160.48   18.10
  -8  -2   6  155.98   18.10
  -8  -2   6  141.79   17.10
   6   2  -6  116.39   16.80
   6   2  -6  150.38   20.10
   6   2  -6  120.69   14.70
   6   2  -6  107.59   16.40
   6   2  -6   95.39   15.20
  -6  -2   6  139.59   16.00
  -6  -2   6  108.39   16.10
  -6  -2   6  110.49   15.60
  -6  -2   6  136.99   19.30
   4   2  -6  192.58   24.90
   4   2  -6  157.08   21.60
   4   2  -6  192.48   19.90
   4   2  -6  150.48   21.00
   4   2  -6  185.18   19.90
  -4  -2   6  194.68   24.30
  -4  -2   6  149.39   21.20
  -4  -2   6  166.58   21.90
  -4  -2   6  140.59   21.40
   2   2  -6   35.00    6.20
   2   2  -6   30.50   15.50
   2   2  -6   32.60    6.20
  -2  -2   6   22.80    6.30
  -2  -2   6   26.10    6.20
  -2  -2   6   24.70    6.10
  -2  -2   6   51.59   14.40
  -2  -2   6   20.00    6.50
   0   2  -6  526.55   64.69
   0   2  -6  631.44   59.99
   0   2  -6  571.34   59.89
   0   2  -6  494.55   60.69
   0   2  -6  526.85   60.79
   0  -2   6  432.66   63.29
   0  -2   6  579.84   60.79
   0  -2   6  529.65   60.89
   0  -2   6  511.95   60.79
  -2   2  -6  267.37   32.70
  -2   2  -6  313.27   31.70
  -2   2  -6  298.87   32.00
   2  -2   6  218.18   37.60
   2  -2   6  258.27   32.80
   2  -2   6  278.57   32.40
  -4   2  -6  222.38   26.70
  -4   2  -6  241.18   27.30
   4  -2   6  232.08   27.00
   4  -2   6  233.68   27.20
   4  -2   6  181.58   33.50
   4  -2   6  224.08   27.70
  -6   2  -6   48.40    9.90
  -6   2  -6   87.89   11.30
  -6   2  -6   70.59   11.00
   6  -2   6   65.09   11.70
   6  -2   6   79.49   11.60
   6  -2   6  100.59   22.00
   6  -2   6   61.09   10.70
  -8   2  -6  233.18   29.60
  -8   2  -6  222.08   30.10
  -8   2  -6  224.18   29.30
   8  -2   6  247.98   30.50
   8  -2   6  251.17   30.70
   8  -2   6  246.28   30.30
   8  -2   6  304.17   38.90
 -10   2  -6  198.98   29.80
 -10   2  -6  255.47   29.60
 -10   2  -6  221.38   30.50
  10  -2   6  276.47   31.50
  10  -2   6  256.07   30.40
  10  -2   6  220.28   39.20
  10  -2   6  238.88   30.00
 -12   2  -6  114.49   16.90
  12  -2   6  174.18   30.50
  12  -2   6   99.89   17.90
  12  -2   6   81.69   16.60
  12  -2   6  122.59   25.10
 -14   2  -6  201.48   31.20
 -14   2  -6  203.78   30.50
  14  -2   6  288.87   33.20
  14  -2   6  252.97   40.60
  14  -2   6  230.28   35.50
  14  -2   6  227.18   31.00
 -16   2  -6   34.80   11.20
  16  -2   6   37.70   11.80
  16  -2   6   16.30   25.50
  16  -2   6   22.60   13.50
  16  -2   6   45.70   19.50
 -18   2  -6    1.30   10.20
  18  -2   6   36.00   27.50
  18  -2   6   25.90   14.30
  18  -2   6    6.60   12.00
 -20   2  -6   -1.00   11.20
  20  -2   6    8.50   14.40
  20  -2   6   18.00   25.40
  20  -2   6   10.80   11.70
  23   1  -6   -0.20   12.00
  23   1  -6    7.60   10.00
 -23  -1   6   -4.80   16.10
  21   1  -6   24.00   11.80
  21   1  -6   24.00   10.10
 -21  -1   6    3.00   15.60
  19   1  -6   45.40   13.10
  19   1  -6   33.80   11.10
  19   1  -6   57.69   11.30
 -19  -1   6   40.60   16.40
  17   1  -6   55.49   11.10
  17   1  -6   51.79   12.50
  17   1  -6   52.39   12.60
 -17  -1   6   56.29   15.50
 -17  -1   6   69.19   15.10
  15   1  -6   77.49   13.60
  15   1  -6   55.49   11.00
  15   1  -6   44.80   11.80
  15   1  -6   62.99   13.50
 -15  -1   6   50.49   13.50
 -15  -1   6   61.19   14.90
 -15  -1   6   79.29   12.70
  13   1  -6   48.80   11.50
  13   1  -6   41.40    9.20
  13   1  -6   49.60    9.80
 -13  -1   6   64.19   13.00
 -13  -1   6   38.20   12.30
 -13  -1   6   50.69   11.50
  11   1  -6  281.97   36.00
  11   1  -6  278.97   35.30
  11   1  -6  297.47   36.20
  11   1  -6  268.87   36.10
 -11  -1   6  308.77   36.40
 -11  -1   6  334.07   37.80
 -11  -1   6  356.76   37.80
 -11  -1   6  290.67   37.70
   9   1  -6  945.61  101.79
   9   1  -6  946.51  102.09
   9   1  -6 1005.00  102.19
   9   1  -6  942.91  102.19
  -9  -1   6 1043.40  102.29
  -9  -1   6  871.11  102.49
  -9  -1   6  761.12  102.09
  -9  -1   6  764.92  102.29
   7   1  -6  273.87   35.50
   7   1  -6  338.87   35.50
   7   1  -6  295.47   35.80
  -7  -1   6  277.47   36.20
  -7  -1   6  329.77   36.30
  -7  -1   6  262.17   35.20
  -7  -1   6  331.27   36.50
   5   1  -6   42.00    8.40
   5   1  -6   57.49   12.00
   5   1  -6   42.20    7.70
   5   1  -6   39.80    8.20
   5   1  -6   38.80    8.50
  -5  -1   6   38.30    8.60
  -5  -1   6   40.30    8.10
  -5  -1   6   40.80    8.90
   3   1  -6   81.29   11.60
   3   1  -6   82.79   14.50
   3   1  -6   75.99   11.00
   3   1  -6   77.89   11.00
   3   1  -6   63.99   11.00
  -3  -1   6   75.99   11.30
  -3  -1   6   77.49   11.40
  -3  -1   6   64.59   11.20
  -3  -1   6   82.79   11.80
  -3  -1   6  114.69   15.20
   1   1  -6   23.30   12.00
   1   1  -6   24.10    6.10
   1   1  -6    9.60    6.00
   1   1  -6   20.80    5.70
   1   1  -6    9.90    6.20
  -1  -1   6   22.80    6.40
  -1  -1   6   21.40    6.30
  -1  -1   6   17.30    6.30
  -1  -1   6   17.60    5.90
  -1  -1   6   30.10   12.10
  -1   1  -6   24.60   14.40
  -1   1  -6   26.80    6.90
  -1   1  -6   24.20    6.90
  -1   1  -6   22.10    6.20
   1  -1   6   29.50    6.40
   1  -1   6   28.80   11.70
   1  -1   6   30.90    7.00
   1  -1   6   32.50    7.30
  -3   1  -6  202.68   30.80
  -3   1  -6  223.98   25.70
  -3   1  -6  234.08   25.80
  -3   1  -6  231.48   25.10
   3  -1   6  190.18   25.10
   3  -1   6  234.48   25.80
   3  -1   6  193.18   24.70
   3  -1   6  148.89   29.10
  -5   1  -6  205.58   28.40
  -5   1  -6  273.67   29.40
  -5   1  -6  270.27   28.70
   5  -1   6  205.48   32.90
   5  -1   6  213.08   28.30
   5  -1   6  224.88   28.90
   5  -1   6  271.47   29.30
  -7   1  -6   -4.40    6.40
  -7   1  -6    3.30    6.80
  -7   1  -6    0.30    6.90
   7  -1   6    6.10    6.90
   7  -1   6    1.90    6.90
   7  -1   6   10.70    7.70
  -9   1  -6   41.10    9.80
  -9   1  -6   40.30   10.30
  -9   1  -6   21.50    9.10
   9  -1   6   45.00    9.90
   9  -1   6   38.60    9.50
   9  -1   6   38.60    9.40
   9  -1   6   63.69   16.80
 -11   1  -6  194.48   27.60
 -11   1  -6  170.48   26.90
 -11   1  -6  237.68   29.10
  11  -1   6  213.18   34.20
  11  -1   6  236.08   28.90
  11  -1   6  205.58   27.80
  11  -1   6  212.78   27.10
 -13   1  -6   26.80   10.10
 -13   1  -6   12.40    9.80
  13  -1   6   19.70   17.50
  13  -1   6   15.20    9.00
  13  -1   6   25.40   10.10
 -15   1  -6   23.30   12.50
  15  -1   6   29.70   12.70
  15  -1   6   23.10   10.50
  15  -1   6   58.79   20.30
 -17   1  -6   59.19   15.80
  17  -1   6   97.69   19.10
  17  -1   6   97.89   22.90
  17  -1   6   67.59   15.10
  17  -1   6   75.29   16.10
 -19   1  -6   54.79   15.80
  19  -1   6   76.09   17.50
  19  -1   6  100.99   23.60
  19  -1   6   48.90   14.10
 -21   1  -6   -3.30   12.80
  21  -1   6    4.80   10.80
  21  -1   6    6.80   16.30
  21  -1   6    6.20   14.20
  24   0  -6   -8.70   10.50
  24   0  -6   -6.20   12.20
 -24   0   6   -0.20   16.80
  22   0  -6   19.10   10.40
  22   0  -6   -3.00   10.80
 -22   0   6   -8.20   14.60
  20   0  -6   21.10   15.00
  20   0  -6   18.50   10.10
  20   0  -6   29.20   12.20
 -20   0   6   16.00   15.00
  18   0  -6   65.19   17.20
  18   0  -6   61.69   13.30
  18   0  -6   42.90   11.40
 -18   0   6   28.90   15.00
  16   0  -6   31.60    9.40
  16   0  -6   27.90    9.70
 -16   0   6   12.40   11.80
 -16   0   6   37.60   12.10
  14   0  -6  388.06   52.59
  14   0  -6  479.25   53.49
 -14   0   6  454.35   51.79
 -14   0   6  492.25   53.59
 -14   0   6  361.46   51.79
  12   0  -6  318.37   40.50
  10   0  -6  184.08   27.30
  10   0  -6  186.68   28.60
  10   0  -6  224.28   28.30
 -10   0   6  283.27   29.90
 -10   0   6  239.08   29.40
 -10   0   6  224.28   28.20
   8   0  -6  229.68   30.60
   8   0  -6  302.07   31.30
   8   0  -6  243.08   29.90
   8   0  -6  226.78   31.60
  -8   0   6  239.78   30.80
  -8   0   6  247.68   30.20
  -8   0   6  247.88   31.30
   6   0  -6  156.58   18.90
   6   0  -6  129.49   18.90
   6   0  -6  151.68   19.50
   6   0  -6  162.28   18.50
   6   0  -6   98.09   20.50
  -6   0   6  133.09   19.30
  -6   0   6  105.19   17.70
  -6   0   6  166.48   19.50
   4   0  -6   11.10    6.60
   4   0  -6    9.70    7.50
   4   0  -6   18.40    6.80
   4   0  -6   -1.20    6.50
  -4   0   6   35.90   12.50
  -4   0   6    7.70    7.00
  -4   0   6   17.60    7.50
  -4   0   6    6.30    7.10
  -4   0   6   13.60    7.10
   2   0  -6  529.95   50.69
   2   0  -6  408.36   50.29
   2   0  -6  417.96   50.59
   2   0  -6  433.76   50.39
   2   0  -6  440.06   51.19
  -2   0   6  421.36   50.49
  -2   0   6  368.86   50.99
  -2   0   6  450.55   50.49
  -2   0   6  444.56   50.49
  -2   0   6  533.65   50.79
   0   0  -6    6.70    7.40
   0   0  -6    8.60    6.20
   0   0  -6   25.70   11.00
   0   0  -6    6.10    6.10
   0   0  -6    9.70    5.90
   0   0   6   34.50   10.90
   0   0   6   11.50    6.90
   0   0   6   17.40    6.60
   0   0   6   20.30    7.00
  -2   0  -6  271.87   28.10
  -2   0  -6  246.48   28.10
  -2   0  -6  246.48   30.10
   2   0   6  184.98   28.20
   2   0   6  239.78   28.00
   2   0   6  223.08   27.70
   2   0   6  244.98   28.10
  -4   0  -6  -11.00    6.50
  -4   0  -6  -13.50    6.80
  -4   0  -6   -0.10    6.70
  -4   0  -6   12.00   10.80
   4   0   6    7.30   10.00
   4   0   6   -9.60    6.40
   4   0   6   -3.50    6.00
   4   0   6   -1.80    6.50
  -6   0  -6  150.68   22.00
  -6   0  -6  176.38   23.10
  -6   0  -6  178.98   27.30
  -6   0  -6  189.68   23.10
   6   0   6  158.48   22.60
   6   0   6  168.18   21.90
   6   0   6  192.28   22.90
  -8   0  -6   92.19   15.60
  -8   0  -6   88.99   15.10
  -8   0  -6  107.69   15.90
   8   0   6  110.39   15.60
   8   0   6  102.09   15.20
   8   0   6  115.29   14.70
 -10   0  -6   60.49   11.80
 -10   0  -6   92.89   13.70
 -10   0  -6   83.79   13.90
  10   0   6   76.09   14.80
  10   0   6   85.39   13.40
  10   0   6   71.99   13.10
  10   0   6   61.29   11.80
 -12   0  -6    3.00    9.50
 -12   0  -6    0.80    8.40
 -12   0  -6    4.90   10.70
  12   0   6   10.90    8.00
  12   0   6   13.00    7.30
  12   0   6   16.10   10.10
  12   0   6    5.50    8.60
 -14   0  -6   29.80   11.60
  14   0   6   36.20   10.50
  14   0   6   65.49   13.60
  14   0   6   48.90   11.90
 -16   0  -6    4.10   13.00
  16   0   6   37.00   12.50
  16   0   6   30.90   10.40
  16   0   6   39.20   11.70
 -18   0  -6   29.90   14.20
  18   0   6   22.00   12.50
  18   0   6   11.90   10.00
  18   0   6   23.70   14.80
  18   0   6   20.60   11.60
 -20   0  -6    6.50   14.60
  20   0   6    5.80   12.20
  20   0   6   28.10   11.10
  20   0   6   22.30   12.20
 -22   0  -6    8.00   17.50
  22   0   6   19.60   11.90
  22   0   6    2.10   12.70
  23  -1  -6  -12.70   11.50
  23  -1  -6   11.90   11.20
 -23   1   6   14.10   14.40
  21  -1  -6    2.90   13.10
  21  -1  -6   25.70   11.10
 -21   1   6    4.70   13.20
  19  -1  -6   24.10   13.10
  19  -1  -6   28.40   11.50
 -19   1   6   49.70   15.40
  17  -1  -6   58.19   13.10
  17  -1  -6   64.69   22.90
  17  -1  -6   62.99   14.30
 -17   1   6   83.09   15.70
 -17   1   6   57.79   17.50
  15  -1  -6   90.69   20.70
  15  -1  -6   64.79   13.10
  15  -1  -6   64.39   13.70
 -15   1   6   65.49   14.50
 -15   1   6   74.29   18.50
 -15   1   6   62.09   12.70
  13  -1  -6   56.29   12.50
  13  -1  -6   53.59   11.10
  13  -1  -6   97.69   20.00
  13  -1  -6   27.90   11.10
 -13   1   6   62.09   11.40
 -13   1   6   81.29   17.20
 -13   1   6   65.69   12.20
 -13   1   6   34.80   11.90
  11  -1  -6  272.37   41.60
  11  -1  -6  331.77   39.20
  11  -1  -6  298.57   38.00
  11  -1  -6  412.56   39.60
 -11   1   6  306.87   40.60
 -11   1   6  311.07   37.90
 -11   1   6  287.67   38.70
 -11   1   6  334.77   38.90
   9  -1  -6  898.11  104.49
   9  -1  -6  931.91  104.69
   9  -1  -6  891.01  105.99
  -9   1   6  975.10  104.09
  -9   1   6  919.41  104.49
  -9   1   6  937.21  104.59
   7  -1  -6  314.97   38.60
   7  -1  -6  324.57   40.50
   7  -1  -6  285.47   37.90
   7  -1  -6  299.27   38.10
   7  -1  -6  312.77   38.30
  -7   1   6  368.26   38.70
  -7   1   6  330.67   38.10
   5  -1  -6   43.10    8.90
   5  -1  -6   44.50    9.20
   5  -1  -6   38.90    9.70
   5  -1  -6   43.50    9.10
  -5   1   6   58.09   10.20
  -5   1   6   36.00    9.30
   3  -1  -6   71.89   11.40
   3  -1  -6   65.99   12.00
   3  -1  -6   79.89   15.90
   3  -1  -6   73.29   11.50
   3  -1  -6   72.99   11.90
  -3   1   6   72.29   11.30
  -3   1   6   88.49   12.00
  -3   1   6   67.59   11.20
  -3   1   6   94.59   12.10
   1  -1  -6   17.60   12.10
   1  -1  -6   15.90    6.80
   1  -1  -6   11.90    6.30
   1  -1  -6   17.40    7.00
   1  -1  -6    6.70    6.30
  -1   1   6   14.00    6.20
  -1   1   6   13.60    6.20
  -1   1   6   17.00    6.90
  -1   1   6   16.50    6.70
  -1   1   6   34.30   12.20
  -1  -1  -6   20.60    7.70
  -1  -1  -6   53.19   10.80
  -1  -1  -6   16.00    7.40
   1   1   6   59.79   11.00
   1   1   6   30.70    8.30
   1   1   6   30.30    7.50
   1   1   6   32.10    7.20
  -3  -1  -6  253.27   30.00
  -3  -1  -6  228.68   29.70
  -3  -1  -6  193.88   29.20
  -3  -1  -6  269.47   30.20
   3   1   6  248.78   29.70
   3   1   6  233.58   29.30
   3   1   6  268.47   29.80
   3   1   6  283.27   29.60
  -5  -1  -6  286.27   31.20
  -5  -1  -6  252.67   30.00
  -5  -1  -6  269.17   30.70
   5   1   6  249.28   30.30
   5   1   6  229.18   30.00
   5   1   6  211.18   29.70
  -7  -1  -6   11.50   10.50
  -7  -1  -6   -1.60    8.40
  -7  -1  -6    6.80    8.60
  -7  -1  -6   -1.80    7.10
   7   1   6   13.40    7.30
   7   1   6   -7.20    6.90
   7   1   6    3.80    7.20
  -9  -1  -6   30.70    9.60
  -9  -1  -6   24.70   10.00
  -9  -1  -6   25.60    9.70
   9   1   6   39.00    8.70
   9   1   6   38.50    9.20
   9   1   6   55.69   10.30
 -11  -1  -6  190.58   26.10
 -11  -1  -6  173.48   24.50
 -11  -1  -6  203.08   26.30
  11   1   6  228.68   26.40
  11   1   6  164.28   24.20
  11   1   6  190.58   26.20
 -13  -1  -6    9.00   11.20
 -13  -1  -6   32.50   12.80
  13   1   6   27.80   10.10
  13   1   6   11.70    8.00
  13   1   6   26.80   10.80
 -15  -1  -6   21.40   14.30
  15   1   6   24.50    9.10
  15   1   6   24.80   10.10
  15   1   6   33.20    8.40
 -17  -1  -6   88.09   18.30
  17   1   6   68.29   12.80
  17   1   6   61.79   11.80
  17   1   6   70.79   14.10
 -19  -1  -6   84.49   18.90
  19   1   6   41.40   11.60
  19   1   6   39.10   12.90
  19   1   6   32.60   11.80
 -21  -1  -6  -10.80   16.20
  21   1   6    8.50   10.40
  21   1   6   -0.30   13.50
  24  -2  -6   -2.90   13.50
  22  -2  -6   10.00   11.70
  22  -2  -6    1.10   14.10
 -22   2   6   -0.80   13.10
  20  -2  -6   13.30   11.90
  20  -2  -6   10.50   13.40
 -20   2   6    9.70   12.90
  18  -2  -6   10.20   12.00
  18  -2  -6   21.60   13.20
 -18   2   6   -0.40   19.40
 -18   2   6   21.00   11.20
  16  -2  -6   51.99   13.40
  16  -2  -6   59.09   13.40
 -16   2   6   69.79   22.80
 -16   2   6   86.99   14.90
 -16   2   6   65.09   14.30
  14  -2  -6   34.60   12.30
  14  -2  -6   55.29   12.70
 -14   2   6   66.49   13.20
 -14   2   6   63.59   12.10
 -14   2   6  117.89   23.80
  12  -2  -6   19.20    8.50
  12  -2  -6   20.10    9.70
  10  -2  -6  215.78   29.80
  10  -2  -6  217.48   30.30
 -10   2   6  254.17   29.70
   8  -2  -6  132.19   19.30
   8  -2  -6  155.18   19.70
   8  -2  -6  142.49   19.60
   8  -2  -6  136.49   19.50
  -8   2   6  185.68   28.10
  -8   2   6  148.29   20.10
  -8   2   6  132.79   19.20
  -8   2   6  134.99   20.30
   6  -2  -6  117.79   17.30
   6  -2  -6  153.98   19.60
   6  -2  -6  122.49   17.60
   6  -2  -6  113.39   17.60
  -6   2   6  132.79   18.60
  -6   2   6  125.69   18.30
  -6   2   6  141.09   19.50
  -6   2   6  192.88   27.80
   4  -2  -6  179.88   24.90
   4  -2  -6  199.18   25.10
   4  -2  -6  192.68   25.00
   4  -2  -6  176.28   24.70
  -4   2   6  199.88   24.40
  -4   2   6  193.08   24.10
  -4   2   6  192.18   24.70
  -4   2   6  227.78   30.40
   2  -2  -6   29.90    7.70
   2  -2  -6   26.60    8.20
   2  -2  -6   39.90   15.70
   2  -2  -6   11.70    8.00
   2  -2  -6   33.40    7.50
  -2   2   6   22.50    7.70
  -2   2   6   29.50    6.80
  -2   2   6   34.00    7.80
  -2   2   6   18.30    6.60
   0  -2  -6  574.84   70.49
   0  -2  -6  599.24   70.49
   0  -2  -6  653.13   70.69
   0  -2  -6  681.03   70.99
   0  -2  -6  645.34   72.09
   0   2   6  645.04   70.19
   0   2   6  649.24   70.19
   0   2   6  542.05   70.29
  -2  -2  -6  329.17   38.50
  -2  -2  -6  312.17   38.10
  -2  -2  -6  320.17   38.20
   2   2   6  307.87   37.60
   2   2   6  361.56   38.00
   2   2   6  321.67   38.00
  -4  -2  -6  282.47   34.20
  -4  -2  -6  320.77   33.90
  -4  -2  -6  289.07   34.20
  -4  -2  -6  207.88   33.20
   4   2   6  272.47   33.50
   4   2   6  270.17   32.70
   4   2   6  293.67   33.50
  -6  -2  -6   83.29   12.90
  -6  -2  -6   97.89   14.10
  -6  -2  -6   70.79   12.70
  -6  -2  -6   87.19   13.20
   6   2   6   87.39   12.80
   6   2   6   86.29   12.80
   6   2   6   90.39   12.40
  -8  -2  -6  222.38   28.90
  -8  -2  -6  226.28   28.00
  -8  -2  -6  199.88   27.30
  -8  -2  -6  185.48   26.10
   8   2   6  213.18   27.20
   8   2   6  251.07   26.60
   8   2   6  239.78   27.50
 -10  -2  -6  167.68   24.70
 -10  -2  -6  162.88   24.80
 -10  -2  -6  234.18   25.70
  10   2   6  161.28   23.90
  10   2   6  147.99   23.70
  10   2   6  191.28   23.40
 -12  -2  -6   94.39   17.00
 -12  -2  -6   73.79   18.50
  12   2   6   90.19   15.10
  12   2   6   90.79   16.30
  12   2   6  108.69   15.90
  12   2   6  127.49   20.90
 -14  -2  -6  162.08   26.70
 -14  -2  -6  198.38   28.90
  14   2   6  182.18   26.20
  14   2   6  206.28   28.70
  14   2   6  198.88   26.50
  14   2   6  199.18   27.10
 -16  -2  -6   34.90   16.40
  16   2   6   41.20   13.30
  16   2   6   21.20    9.30
  16   2   6   22.10   10.30
 -18  -2  -6    2.10   15.00
  18   2   6  -10.30    9.70
  18   2   6   17.60    9.80
 -20  -2  -6   18.60   17.20
  20   2   6  -14.80   10.90
  20   2   6   -7.10   10.40
  21  -3  -6   13.80   14.70
  21  -3  -6   -1.60   12.20
 -21   3   6    1.50   12.40
  19  -3  -6   28.40   14.30
  19  -3  -6    3.00   11.80
 -19   3   6   -7.10   11.10
  17  -3  -6   19.70   13.30
  17  -3  -6   15.40   11.50
 -17   3   6   48.10   25.50
 -17   3   6   10.60   10.20
 -17   3   6   28.60   10.20
  15  -3  -6  106.89   16.60
  15  -3  -6   83.29   16.70
 -15   3   6   71.69   13.80
 -15   3   6  104.59   29.10
 -15   3   6  110.59   16.30
  13  -3  -6   94.29   15.60
  13  -3  -6   96.59   15.90
 -13   3   6   76.89   13.80
 -13   3   6   67.59   13.10
 -13   3   6  167.28   33.70
  11  -3  -6  338.07   44.30
  11  -3  -6  287.67   43.90
 -11   3   6  381.26   43.10
 -11   3   6  478.75   54.49
   9  -3  -6  156.48   24.60
   9  -3  -6  219.48   27.20
   9  -3  -6  174.58   25.80
   9  -3  -6  180.38   24.80
  -9   3   6  219.38   24.10
  -9   3   6  252.07   39.30
  -9   3   6  180.98   25.20
  -9   3   6  176.88   24.80
   7  -3  -6   85.09   15.00
   7  -3  -6  100.79   14.90
   7  -3  -6   96.19   15.10
   7  -3  -6  105.59   15.00
  -7   3   6  133.59   28.40
  -7   3   6  104.09   13.80
  -7   3   6   87.09   14.70
   5  -3  -6   54.39    9.00
   5  -3  -6   28.70    9.10
   5  -3  -6   40.80    8.70
   5  -3  -6   32.20    8.70
  -5   3   6   14.10    6.10
  -5   3   6   34.50    6.40
  -5   3   6   61.29   20.10
  -5   3   6   32.00    8.20
   3  -3  -6  232.78   32.70
   3  -3  -6  231.38   31.70
   3  -3  -6  263.37   32.10
   3  -3  -6  230.88   31.90
  -3   3   6  295.87   41.80
  -3   3   6  288.17   30.50
  -3   3   6  296.07   30.60
   1  -3  -6  129.39   17.00
   1  -3  -6  105.99   17.50
   1  -3  -6  123.99   17.30
   1  -3  -6  136.89   17.20
  -1   3   6  126.89   26.10
  -1   3   6  133.59   15.70
  -1   3   6  130.19   15.60
  -1   3   6  133.29   16.70
  -1  -3  -6  222.48   29.80
  -1  -3  -6  233.28   29.40
  -1  -3  -6  210.88   28.70
   1   3   6  236.78   27.10
   1   3   6  243.78   28.60
   1   3   6  272.17   38.70
   1   3   6  240.38   27.20
  -3  -3  -6   51.09   10.60
  -3  -3  -6   51.99   10.70
  -3  -3  -6   84.09   17.10
  -3  -3  -6   75.19   11.40
   3   3   6   67.79    9.60
   3   3   6   52.59    8.30
   3   3   6   51.09    8.50
   3   3   6   58.39   19.50
  -5  -3  -6   -6.70    7.10
  -5  -3  -6    2.40    8.70
  -5  -3  -6   10.30   11.10
  -5  -3  -6   -4.60    7.10
   5   3   6    3.60    4.90
   5   3   6   -6.40    4.80
   5   3   6  -11.30    5.20
   5   3   6   -8.70   17.50
  -7  -3  -6   38.40   11.00
  -7  -3  -6   29.80    8.40
  -7  -3  -6   27.60   10.10
  -7  -3  -6   37.80    9.10
   7   3   6   24.40    7.10
   7   3   6   31.10    6.90
   7   3   6   29.90    7.60
   7   3   6   27.90   18.90
  -9  -3  -6   43.50   14.10
  -9  -3  -6   46.20   11.00
  -9  -3  -6   36.90   11.40
   9   3   6   46.90   20.30
   9   3   6   66.69   10.10
   9   3   6   42.10    8.90
   9   3   6   49.80    9.30
 -11  -3  -6   67.39   13.70
 -11  -3  -6   70.99   17.30
  11   3   6   55.09   10.70
  11   3   6   48.60   10.90
  11   3   6   66.79   11.50
  11   3   6   74.79   20.20
 -13  -3  -6  111.99   18.50
 -13  -3  -6  105.19   21.20
  13   3   6   92.09   14.30
  13   3   6   87.49   14.20
  13   3   6  105.49   22.80
  13   3   6   76.29   14.70
 -15  -3  -6    4.60   13.60
 -15  -3  -6   -8.60   13.00
  15   3   6    6.70   14.90
  15   3   6   -0.90    6.80
  15   3   6   -7.00    8.30
  15   3   6    3.90    8.00
 -17  -3  -6    6.00   15.10
  17   3   6   12.20   13.70
  17   3   6   12.20    7.80
  17   3   6    8.50    8.20
 -19  -3  -6   10.90   17.10
  19   3   6    0.60    8.90
  19   3   6    4.80    7.90
  20  -4  -6   -2.60   14.20
  20  -4  -6    6.70   13.80
 -20   4   6   -1.70    9.20
  18  -4  -6    3.30   13.30
  18  -4  -6    7.20   13.60
 -18   4   6    2.30    7.60
  16  -4  -6   45.30   13.80
  16  -4  -6   27.60   13.60
 -16   4   6   41.40   30.50
 -16   4   6   30.90    8.50
  14  -4  -6   -1.10   10.00
  14  -4  -6   -9.90    9.10
  14  -4  -6  -11.60   12.00
 -14   4   6    8.80    6.00
 -14   4   6    6.40   28.30
 -14   4   6    3.80    5.80
  12  -4  -6    6.20   10.70
  12  -4  -6   -0.80   10.20
  12  -4  -6    6.20   11.30
 -12   4   6   62.59   32.00
 -12   4   6    6.70    5.00
 -12   4   6   17.60    5.80
  10  -4  -6  142.79   20.40
  10  -4  -6  102.09   19.10
  10  -4  -6  137.09   20.40
  10  -4  -6  106.49   19.20
 -10   4   6  134.19   16.50
 -10   4   6  223.48   41.10
   8  -4  -6  223.18   29.50
   8  -4  -6  189.18   29.50
   8  -4  -6  266.27   30.70
   8  -4  -6  280.17   30.50
  -8   4   6  257.67   44.70
  -8   4   6  198.68   28.50
  -8   4   6  214.48   24.90
   6  -4  -6  298.77   40.30
   6  -4  -6  300.77   40.30
   6  -4  -6  336.57   40.70
   6  -4  -6  347.97   40.50
  -6   4   6  453.75   53.69
  -6   4   6  323.97   39.60
   4  -4  -6   56.29   12.90
   4  -4  -6   70.89   13.00
   4  -4  -6   69.79   12.10
   4  -4  -6   76.99   12.30
  -4   4   6  119.69   28.90
   2  -4  -6  153.78   16.80
   2  -4  -6  105.39   16.90
   2  -4  -6  105.89   15.90
   2  -4  -6  103.79   16.50
  -2   4   6  104.09   30.10
   0  -4  -6    3.70    7.30
   0  -4  -6   -1.90    8.50
   0  -4  -6    2.10    8.10
   0  -4  -6   11.80    7.60
   0   4   6   18.80   22.00
  -2  -4  -6   16.50    8.00
  -2  -4  -6   20.10    8.50
  -2  -4  -6   -1.00    8.70
   2   4   6   10.90    4.60
   2   4   6   37.80   22.60
  -4  -4  -6    6.30   15.90
  -4  -4  -6    3.10    8.90
  -4  -4  -6    7.80    9.20
  -4  -4  -6   -3.40    7.70
  -4  -4  -6    5.60    9.00
   4   4   6    8.80    5.10
   4   4   6    2.50   20.40
  -6  -4  -6    3.70    8.60
  -6  -4  -6    9.80    8.40
  -6  -4  -6   24.80   14.00
  -6  -4  -6    0.20    9.10
   6   4   6    8.10   24.40
   6   4   6   -0.50    5.10
  -8  -4  -6   14.90   11.10
  -8  -4  -6   17.50   12.20
  -8  -4  -6   25.50   10.30
  -8  -4  -6   23.60   10.50
   8   4   6   15.00    6.20
   8   4   6    7.80    2.90
   8   4   6   16.00    3.20
   8   4   6   -5.40   25.80
 -10  -4  -6   26.70   11.20
 -10  -4  -6   33.40   13.80
  10   4   6   26.30    6.90
  10   4   6   14.70    5.00
  10   4   6   16.80    5.40
  10   4   6   31.30   22.90
 -12  -4  -6   25.60   15.40
  12   4   6   -2.90   19.60
  12   4   6    6.40    6.40
  12   4   6    7.80    5.20
 -14  -4  -6    6.90   14.50
  14   4   6   29.90   18.40
  14   4   6   -4.10    5.90
  14   4   6   -3.30    6.60
 -16  -4  -6    5.20   16.40
  16   4   6    1.60    6.30
  16   4   6   10.50   15.20
  15  -5  -6   18.40   13.40
  15  -5  -6    6.70   12.30
 -15   5   6   29.30   35.50
  13  -5  -6   17.00   11.80
  13  -5  -6    3.80   12.20
 -13   5   6   -9.60   32.30
  11  -5  -6   51.89   13.80
  11  -5  -6    6.40   11.50
 -11   5   6   49.20   35.60
   9  -5  -6   90.39   16.90
   9  -5  -6  104.29   18.00
  -9   5   6  176.48   42.50
   7  -5  -6   58.69   13.80
   7  -5  -6   55.89   13.10
   7  -5  -6   68.59   14.30
   7  -5  -6   63.89   14.40
  -7   5   6   80.49   36.00
   5  -5  -6  206.38   22.80
   5  -5  -6  184.08   21.20
   5  -5  -6  116.09   20.20
   5  -5  -6  125.99   20.70
   3  -5  -6  114.89   18.80
   3  -5  -6  144.89   18.10
   3  -5  -6  144.79   18.50
   3  -5  -6   99.99   17.90
  -3   5   6  199.88   42.00
   1  -5  -6    3.30    8.10
   1  -5  -6   -3.10    8.50
   1  -5  -6   13.90    9.60
   1  -5  -6   13.10    8.70
  -1   5   6   15.30   31.10
  -1  -5  -6   -3.60    7.90
  -1  -5  -6    4.00    9.90
  -1  -5  -6  -19.80    7.90
  -1  -5  -6   -7.20    9.60
   1   5   6    7.20   27.20
  -3  -5  -6   -2.50    8.70
  -3  -5  -6  -18.50    7.90
  -3  -5  -6   11.60    8.50
   3   5   6  -13.90   25.90
  -5  -5  -6   16.70   10.40
  -5  -5  -6   24.50   10.40
  -5  -5  -6    5.30    9.20
  -5  -5  -6    4.00   20.90
   5   5   6   11.80    4.60
   5   5   6   -4.50   29.00
  -7  -5  -6   16.90   11.80
   7   5   6   25.30   29.90
  -9  -5  -6   11.30   13.20
   9   5   6   45.10   30.10
 -11  -5  -6   -9.50   13.30
  11   5   6    5.10   22.00
 -13  -5  -6    3.50   14.60
  13   5   6    1.00   19.20
  10  -6  -6   16.70   10.70
   8  -6  -6   16.40   10.30
  -8   6   6   41.90   34.40
   6  -6  -6    2.90    8.90
  -6   6   6   -9.20   34.80
   4  -6  -6    1.90    9.20
  -4   6   6   42.20   29.80
   2  -6  -6    5.90    8.00
   0  -6  -6   -9.90    7.60
  -2  -6  -6   -5.70    8.10
   2   6   6    9.00   29.10
  -4  -6  -6   24.70    9.70
  -6  -6  -6    4.90    9.50
  -8  -6  -6  -12.50    9.70
   8   6   6   30.90   31.20
  -4  -6   7  -27.40   24.50
  -2  -6   7    4.50   24.90
   0  -6   7   44.40   27.80
   2  -6   7   18.80   28.10
   4  -6   7   38.20   33.10
   6  -6   7    3.30   33.40
 -15  -5   7   15.40   15.20
 -13  -5   7  -10.90   12.30
 -11  -5   7    5.10   12.20
  -9  -5   7   23.70   10.50
  -7  -5   7   14.80    8.20
  -7  -5   7   11.40   21.50
  -7  -5   7   -4.50    8.20
  -5  -5   7   21.70    7.50
  -5  -5   7   18.90   20.70
  -5  -5   7   28.10    8.10
  -3  -5   7   50.19   25.40
  -3  -5   7   21.60    7.10
  -3  -5   7   30.00    8.10
  -1  -5   7  -10.80    5.60
  -1  -5   7   13.30   22.80
  -1  -5   7  -12.40    6.20
   1  -5   7   10.30   24.30
   1  -5   7   22.10    6.20
   1  -5   7    6.10    6.10
   3  -5   7    6.20    6.70
   3  -5   7   -2.10    6.50
   3  -5   7  -13.00   26.80
   3  -5   7   10.60    6.10
   5  -5   7   26.50    8.30
   5  -5   7   34.30    8.70
   5  -5   7   17.00    9.40
   5  -5   7   21.40   25.90
   7  -5   7    0.80    8.20
   7  -5   7   26.40   32.60
   7  -5   7   14.50    9.00
   7  -5   7   21.20    9.80
   9  -5   7   -9.00    9.50
   9  -5   7   14.40   34.20
   9  -5   7   20.50   10.10
  11  -5   7    3.00   10.00
  11  -5   7   16.90   37.50
  11  -5   7    7.90   10.90
  13  -5   7   24.00   35.20
  13  -5   7    3.40   11.60
  13  -5   7    6.50   11.30
 -20  -4   7   -5.20   17.30
 -18  -4   7    6.80   15.50
 -16  -4   7    1.10   14.70
  14   4  -7   10.20    5.70
 -14  -4   7   14.40   22.90
 -14  -4   7   22.10   15.60
 -14  -4   7    1.40   13.20
  12   4  -7   14.60    5.30
 -12  -4   7   16.80   11.40
 -12  -4   7   17.10   22.20
 -12  -4   7   41.30   12.00
 -12  -4   7   -5.10   12.10
  10   4  -7   41.30    9.40
 -10  -4   7   45.60   12.10
 -10  -4   7   63.49   12.50
 -10  -4   7   55.49   27.10
 -10  -4   7   61.29   11.40
   8   4  -7  250.97   28.50
   8   4  -7  224.08   27.80
  -8  -4   7  257.67   30.30
  -8  -4   7  256.37   30.80
  -8  -4   7  232.78   30.70
  -6  -4   7   -7.10    6.30
  -6  -4   7    6.80   17.30
  -6  -4   7    3.00    7.20
  -6  -4   7    0.20    6.60
  -4  -4   7   17.30    7.50
  -4  -4   7   29.80    7.30
  -4  -4   7   48.10   19.80
  -2  -4   7    5.10    6.10
  -2  -4   7    4.60    5.40
  -2  -4   7   -7.10   19.10
   0  -4   7   79.09   23.00
   0  -4   7   47.90    9.20
   0  -4   7   84.49   10.30
   0  -4   7   51.49    9.20
  -2   4  -7   19.40    3.90
  -2   4  -7   28.30    3.80
   2  -4   7   19.60    6.40
   2  -4   7   22.90    6.80
   2  -4   7   73.49   25.00
   2  -4   7   14.60    7.30
  -4   4  -7   75.49    9.50
  -4   4  -7   38.90    8.00
   4  -4   7   87.29   24.80
   4  -4   7   53.49   10.30
   4  -4   7   74.79   10.20
   4  -4   7   59.49   10.20
  -6   4  -7   46.40    9.60
   6  -4   7   74.49   11.50
   6  -4   7   66.89   12.20
   6  -4   7  100.99   31.40
   6  -4   7   76.69   11.70
   8  -4   7    4.70    8.70
   8  -4   7   12.60   29.40
   8  -4   7   -4.60    8.20
   8  -4   7    0.40    9.20
  10  -4   7   42.20   12.00
  10  -4   7   47.90   12.10
  10  -4   7   32.50   32.50
 -12   4  -7   14.90    5.30
  12  -4   7   28.00   11.10
  12  -4   7   10.50   11.90
  12  -4   7   12.60   31.70
 -14   4  -7   47.70    9.30
  14  -4   7   63.29   15.50
  14  -4   7   45.90   14.50
  14  -4   7  126.89   36.50
 -16   4  -7    3.00   11.90
  16  -4   7  -21.80   12.90
  16  -4   7   -5.80   11.20
  16  -4   7   36.60   33.70
  21   3  -7   11.10    8.50
 -21  -3   7   23.50   17.10
  19   3  -7    4.00    7.00
 -19  -3   7    0.00   16.00
  17   3  -7   38.70    9.80
  17   3  -7   45.30    9.00
  17   3  -7   51.69    9.30
  17   3  -7   36.90   11.80
 -17  -3   7   58.59   14.90
 -17  -3   7   54.39   17.50
  15   3  -7   32.30    8.20
  15   3  -7   31.90    7.70
  15   3  -7   28.00   11.30
 -15  -3   7   47.20   16.50
 -15  -3   7   32.70   18.50
 -15  -3   7   35.00   15.40
 -15  -3   7   48.90   12.90
  13   3  -7  215.98   25.90
  13   3  -7  208.38   26.80
  13   3  -7  185.38   25.40
  13   3  -7  210.08   29.10
 -13  -3   7  225.58   30.50
 -13  -3   7  281.97   37.40
 -13  -3   7  211.48   30.40
 -13  -3   7  233.28   31.90
 -13  -3   7  264.57   31.10
  11   3  -7   25.50   12.20
  11   3  -7   12.70    4.60
  11   3  -7   16.70    9.40
  11   3  -7   13.90    4.10
  11   3  -7   18.50    6.50
 -11  -3   7   40.70   11.00
 -11  -3   7   30.60   10.10
 -11  -3   7   46.70   19.60
 -11  -3   7   17.20   11.90
   9   3  -7   23.40    8.20
   9   3  -7   16.60    5.90
   9   3  -7    9.00   14.00
  -9  -3   7   14.40    9.40
  -9  -3   7   15.40    9.40
  -9  -3   7   23.60    8.50
  -9  -3   7   32.20   17.80
   7   3  -7    4.20   15.00
   7   3  -7   14.60    6.50
   7   3  -7    2.90    4.40
  -7  -3   7   -0.80    6.80
  -7  -3   7   -6.00   16.60
  -7  -3   7   17.10   14.00
  -7  -3   7    3.90    6.90
  -7  -3   7   22.20    7.10
   5   3  -7   98.39   14.60
   5   3  -7  131.79   24.40
  -5  -3   7  123.29   21.20
  -5  -3   7  101.59   14.90
  -5  -3   7  137.69   15.50
  -5  -3   7  111.39   14.70
   3   3  -7   12.80    4.30
   3   3  -7   15.90    5.20
  -3  -3   7   22.80   15.60
  -3  -3   7   21.70    5.60
  -3  -3   7   -9.10    6.50
  -3  -3   7   18.40    5.80
   1   3  -7  186.08   22.10
   1   3  -7  192.38   21.90
  -1  -3   7  186.68   22.60
  -1  -3   7  178.48   23.00
  -1  -3   7  177.48   31.10
  -1  -3   7  190.18   23.30
  -1   3  -7  202.78   22.60
   1  -3   7  187.38   23.10
   1  -3   7  172.48   22.80
   1  -3   7  168.88   23.40
   1  -3   7  237.58   33.80
  -3   3  -7   59.59    9.30
  -3   3  -7   71.89    9.50
   3  -3   7   65.09   10.00
   3  -3   7   52.09   10.10
   3  -3   7   78.79   21.60
   3  -3   7   61.89   10.10
  -5   3  -7   24.00    3.60
  -5   3  -7    2.10    6.20
  -5   3  -7   12.60    3.00
   5  -3   7   33.70   21.30
   5  -3   7   27.70    8.20
   5  -3   7   23.90    6.60
   5  -3   7   22.20    6.80
  -7   3  -7    0.20    3.90
  -7   3  -7    3.70    4.90
  -7   3  -7   10.30    6.90
   7  -3   7    4.70    8.20
   7  -3   7    4.80    7.50
   7  -3   7    6.00    7.80
   7  -3   7   -5.90   21.60
   7  -3   7    7.10   17.70
  -9   3  -7   77.69   11.20
   9  -3   7   75.59   25.90
   9  -3   7   61.79   12.70
   9  -3   7   77.69   26.40
   9  -3   7   55.49   13.10
   9  -3   7   76.59   13.20
 -11   3  -7   35.60    8.70
  11  -3   7  116.29   31.00
  11  -3   7   54.59   12.40
  11  -3   7   59.09   12.70
 -13   3  -7   16.80    8.00
  13  -3   7   57.29   28.90
  13  -3   7   31.70   11.10
  13  -3   7   44.60   13.10
 -15   3  -7    9.50    7.90
 -15   3  -7   14.60    8.50
  15  -3   7   17.50   11.00
  15  -3   7   41.10   31.60
  15  -3   7   13.50   12.40
 -17   3  -7   29.50   11.10
  17  -3   7   41.00   28.80
  17  -3   7   45.80   13.30
  17  -3   7   11.70   13.80
 -19   3  -7   11.70   10.50
  19  -3   7  -29.00   27.20
  19  -3   7   15.20   14.50
  19  -3   7   -0.70   11.80
  24   2  -7    7.10   12.10
  22   2  -7   -2.30    7.80
  22   2  -7    7.60   10.30
 -22  -2   7    5.40   17.20
  20   2  -7  -11.90    9.10
  20   2  -7    9.60    7.90
 -20  -2   7   17.60   16.00
  18   2  -7   10.60    9.60
  18   2  -7   -3.60    9.20
  18   2  -7   10.90    8.10
  18   2  -7    5.40    8.40
 -18  -2   7   16.30   14.10
 -18  -2   7    8.90   14.30
  16   2  -7   73.09   12.10
  16   2  -7   48.50   11.20
  16   2  -7   55.69   11.90
  16   2  -7   91.09   14.20
 -16  -2   7   88.09   16.00
 -16  -2   7   68.39   17.60
 -16  -2   7   32.40   15.20
  14   2  -7  147.19   21.60
  14   2  -7  185.18   22.50
  14   2  -7  126.99   21.50
  14   2  -7  158.88   20.80
 -14  -2   7  168.18   25.90
 -14  -2   7  211.78   23.30
 -14  -2   7  201.28   24.10
 -14  -2   7  130.59   24.40
  12   2  -7   48.30    8.80
  12   2  -7   39.10   11.20
  12   2  -7   41.30    9.50
  12   2  -7   45.90    9.50
 -12  -2   7   61.59   11.50
 -12  -2   7   41.00   12.40
 -12  -2   7   52.19   15.10
 -12  -2   7   77.79   12.60
  10   2  -7   33.70    7.80
  10   2  -7   46.60   11.80
  10   2  -7   40.70    8.90
  10   2  -7   37.40    8.10
  10   2  -7   32.10   10.10
 -10  -2   7   51.09   10.20
 -10  -2   7   39.20   11.60
 -10  -2   7   46.70   11.70
   8   2  -7  235.98   30.60
   8   2  -7  284.57   32.70
   8   2  -7  256.77   31.40
   8   2  -7  245.58   30.20
   8   2  -7  281.47   32.10
  -8  -2   7  265.37   32.40
  -8  -2   7  275.47   32.60
  -8  -2   7  244.68   31.50
   6   2  -7  205.98   28.80
   6   2  -7  270.77   30.80
   6   2  -7  243.98   27.90
   6   2  -7  241.58   28.20
   6   2  -7  270.07   29.70
  -6  -2   7  240.98   29.60
  -6  -2   7  180.08   28.80
  -6  -2   7  283.77   31.90
  -6  -2   7  223.28   29.80
   4   2  -7   26.50    5.80
   4   2  -7   39.00   13.10
   4   2  -7   27.40    7.40
   4   2  -7   36.80    7.20
   4   2  -7   36.00    5.60
  -4  -2   7   21.40    7.60
  -4  -2   7   30.50    7.40
  -4  -2   7   34.10    7.20
  -4  -2   7   35.00    7.70
  -4  -2   7   61.69   15.20
   2   2  -7  288.87   31.10
   2   2  -7  248.98   34.80
   2   2  -7  222.98   30.70
   2   2  -7  286.67   29.70
   2   2  -7  284.57   29.70
  -2  -2   7  280.47   31.30
  -2  -2   7  241.28   30.80
  -2  -2   7  255.37   34.80
  -2  -2   7  248.68   30.90
  -2  -2   7  228.08   31.20
   0   2  -7  116.59   17.00
   0   2  -7  140.79   15.10
   0   2  -7  150.58   25.20
   0   2  -7  115.19   15.20
   0   2  -7  109.59   17.00
   0  -2   7  133.99   24.20
   0  -2   7  125.29   16.70
   0  -2   7  110.49   16.70
   0  -2   7  127.79   16.90
  -2   2  -7  299.57   32.30
  -2   2  -7  306.07   33.50
  -2   2  -7  235.98   32.50
  -2   2  -7  284.57   38.90
   2  -2   7  285.67   33.10
   2  -2   7  300.77   39.00
   2  -2   7  279.17   33.50
  -4   2  -7   83.89   12.10
  -4   2  -7   88.49   11.70
  -4   2  -7   90.99   11.80
   4  -2   7  129.19   21.80
   4  -2   7   74.49   11.70
   4  -2   7   73.39   12.50
   4  -2   7   62.49   11.40
  -6   2  -7   18.20    6.90
  -6   2  -7   21.20    7.50
  -6   2  -7   36.30    8.00
   6  -2   7   13.30    7.80
   6  -2   7   30.50    8.10
   6  -2   7   27.80    7.90
   6  -2   7   35.40   15.80
  -8   2  -7   -1.90    8.10
  -8   2  -7    9.70    6.70
   8  -2   7    8.80    7.60
   8  -2   7   14.70    7.50
   8  -2   7   25.30    8.90
   8  -2   7   45.00   19.70
 -10   2  -7   24.80    9.10
 -10   2  -7   21.50    8.70
  10  -2   7   44.10   10.20
  10  -2   7   51.89   10.70
  10  -2   7   43.40   11.10
  10  -2   7   58.19   22.80
 -12   2  -7   29.90    9.70
 -12   2  -7   35.90   10.40
  12  -2   7  101.39   25.90
  12  -2   7   41.00   11.50
  12  -2   7   54.79   11.60
 -14   2  -7   19.80    9.50
 -14   2  -7    8.80    9.90
  14  -2   7   74.29   23.80
  14  -2   7   27.90   10.60
  14  -2   7   15.70   16.90
 -16   2  -7   37.00   11.80
  16  -2   7   55.19   20.10
  16  -2   7   22.80   13.70
  16  -2   7   48.80   26.60
  16  -2   7   32.50   12.00
 -18   2  -7   29.20   11.40
  18  -2   7   17.50   14.30
  18  -2   7    8.50   22.40
  18  -2   7   10.40   11.00
 -20   2  -7  -17.50   11.90
  20  -2   7    2.30   21.10
  20  -2   7   -2.30   11.60
  20  -2   7   -2.80   13.50
  23   1  -7   21.60   10.60
  23   1  -7    7.00   12.10
 -23  -1   7    1.70   17.20
  21   1  -7   -5.80   10.30
  21   1  -7   21.60   10.00
 -21  -1   7   35.90   17.20
  19   1  -7   45.10   11.30
  19   1  -7   19.60   11.10
  19   1  -7   40.80   12.40
 -19  -1   7   20.10   15.30
  17   1  -7   38.80   11.90
  17   1  -7   43.60   10.10
  17   1  -7   39.50   11.50
 -17  -1   7   11.60   13.90
 -17  -1   7   45.40   14.90
  15   1  -7  126.29   19.90
  15   1  -7  122.89   18.50
  15   1  -7  118.99   18.80
  15   1  -7  116.19   17.60
 -15  -1   7  175.98   21.60
 -15  -1   7  135.79   19.70
  13   1  -7  109.09   16.00
  13   1  -7  135.49   18.50
  13   1  -7   83.99   14.60
  13   1  -7   80.79   15.40
 -13  -1   7   99.49   17.60
 -13  -1   7  100.29   15.70
 -13  -1   7  114.59   17.50
  11   1  -7   26.00    8.40
  11   1  -7   51.69   10.30
 -11  -1   7   41.10   11.50
 -11  -1   7   49.90   10.80
   9   1  -7   71.79   13.30
   9   1  -7   86.29   13.00
   9   1  -7   69.79   14.20
  -9  -1   7  111.19   15.40
  -9  -1   7  104.89   15.50
  -9  -1   7  146.89   16.60
   7   1  -7    3.40    7.10
   7   1  -7    7.00    6.00
   7   1  -7    7.40   10.30
   7   1  -7   15.70    6.40
   7   1  -7    5.00    6.70
  -7  -1   7    3.10    6.60
  -7  -1   7    5.70    8.60
  -7  -1   7    3.50    7.80
   5   1  -7  452.65   48.30
   5   1  -7  390.76   47.50
   5   1  -7  474.65   48.90
   5   1  -7  410.96   47.90
   5   1  -7  427.16   48.20
  -5  -1   7  423.46   48.40
  -5  -1   7  351.16   47.90
  -5  -1   7  463.45   48.30
  -5  -1   7  349.27   47.70
   3   1  -7   39.60    8.10
   3   1  -7   27.20    8.00
   3   1  -7   42.00    8.80
   3   1  -7   39.10   11.40
   3   1  -7   53.49    8.20
  -3  -1   7   51.69   11.50
  -3  -1   7   39.80    8.80
  -3  -1   7   49.50    8.60
  -3  -1   7   35.60    8.40
  -3  -1   7   42.40    8.60
   1   1  -7   19.00    7.20
   1   1  -7   14.40    6.30
   1   1  -7   15.20    6.30
   1   1  -7    9.20    7.50
   1   1  -7   35.40   12.90
  -1  -1   7   29.40   11.80
  -1  -1   7   24.80    6.60
  -1  -1   7   25.60    7.00
  -1  -1   7   30.70    7.20
  -1   1  -7   24.40    6.70
  -1   1  -7   20.20   14.10
  -1   1  -7   24.90    7.70
  -1   1  -7   33.00    7.70
  -1   1  -7   27.60    7.50
   1  -1   7   42.50   13.40
   1  -1   7   32.00    7.60
   1  -1   7   32.20    7.30
   1  -1   7   35.30    8.00
  -3   1  -7  233.38   36.40
  -3   1  -7  305.57   33.10
  -3   1  -7  243.28   33.10
  -3   1  -7  337.07   33.80
   3  -1   7  257.37   36.20
   3  -1   7  310.77   33.70
   3  -1   7  281.97   33.10
   3  -1   7  279.77   33.20
  -5   1  -7  618.54   71.19
  -5   1  -7  537.55   74.39
   5  -1   7  544.75   73.09
   5  -1   7  664.33   71.29
   5  -1   7  755.42   71.89
   5  -1   7  676.43   71.79
  -7   1  -7  106.19   16.00
  -7   1  -7  115.89   16.00
  -7   1  -7  112.19   15.50
   7  -1   7  112.19   16.20
   7  -1   7  107.99   15.80
   7  -1   7  123.79   15.70
  -9   1  -7  160.78   23.70
  -9   1  -7  199.78   25.20
  -9   1  -7  183.58   26.10
   9  -1   7  140.79   28.50
   9  -1   7  195.38   24.70
   9  -1   7  241.78   25.90
   9  -1   7  178.18   23.90
 -11   1  -7    7.70   10.40
 -11   1  -7   -2.00    8.30
 -11   1  -7    3.30    8.20
  11  -1   7   19.20    8.30
  11  -1   7   12.10    8.60
  11  -1   7   13.90    9.70
  11  -1   7   48.80   18.10
 -13   1  -7   85.69   15.10
 -13   1  -7   53.89   13.80
  13  -1   7   75.09   13.60
  13  -1   7   69.39   14.80
  13  -1   7  110.79   23.10
 -15   1  -7   37.00   12.30
  15  -1   7   37.80   11.50
  15  -1   7   47.60   12.90
  15  -1   7   74.99   21.40
 -17   1  -7   44.80   13.70
  17  -1   7   32.40   12.30
  17  -1   7   42.40   14.80
  17  -1   7   72.69   17.90
  17  -1   7   56.89   19.20
 -19   1  -7   37.80   13.80
  19  -1   7   21.20   13.90
  19  -1   7   59.69   19.00
  19  -1   7   24.00   12.20
 -21   1  -7  -27.50   13.00
  21  -1   7    0.60   12.40
  21  -1   7    7.80   13.10
  21  -1   7    3.80   14.60
  24   0  -7   -6.00   11.20
  24   0  -7   -9.70   10.60
 -24   0   7  -17.80   15.40
  22   0  -7   10.70   12.40
  22   0  -7   -4.10    9.90
 -22   0   7    9.00   15.60
  20   0  -7   -2.00   10.10
  20   0  -7   10.30    9.60
  20   0  -7   30.70   15.40
 -20   0   7   16.50   14.50
  18   0  -7   90.09   19.30
  18   0  -7   81.89   14.20
  18   0  -7   72.99   15.10
 -18   0   7   45.20   15.10
  16   0  -7   51.89   13.20
  16   0  -7   72.49   13.20
  16   0  -7   56.59   18.70
 -16   0   7   81.99   16.00
 -16   0   7   86.09   16.10
 -16   0   7   79.29   16.30
  14   0  -7  476.25   50.19
  14   0  -7  322.27   49.60
  14   0  -7  409.66   49.90
  14   0  -7  368.56   48.80
 -14   0   7  441.96   50.19
 -14   0   7  411.66   49.40
 -14   0   7  483.95   51.09
  12   0  -7  147.19   18.30
  12   0  -7  136.89   18.80
  12   0  -7  123.59   19.30
 -12   0   7  105.99   17.70
 -12   0   7  128.69   19.40
 -12   0   7  179.68   22.30
  10   0  -7  311.97   43.30
  10   0  -7  421.66   44.70
  10   0  -7  351.06   44.30
  10   0  -7  448.56   45.50
 -10   0   7  355.16   44.70
 -10   0   7  329.27   44.70
 -10   0   7  347.27   43.80
   8   0  -7  124.49   18.30
   8   0  -7  143.69   18.90
   8   0  -7  126.49   18.70
   8   0  -7  155.48   19.00
  -8   0   7  136.89   19.10
  -8   0   7  132.89   23.00
  -8   0   7  137.59   20.10
  -8   0   7  181.38   19.90
   6   0  -7   63.59   11.10
   6   0  -7   43.70   10.10
   6   0  -7   74.89   10.80
   6   0  -7   36.50   10.20
  -6   0   7   49.00   10.50
  -6   0   7   66.59   11.50
  -6   0   7   58.79   10.90
  -6   0   7   73.69   16.40
   4   0  -7   23.50    7.40
   4   0  -7   25.10   11.90
   4   0  -7   19.10    6.90
   4   0  -7   40.60    8.60
   4   0  -7   13.20    7.20
  -4   0   7   16.10    7.80
  -4   0   7   25.00   12.40
  -4   0   7   27.60    8.20
  -4   0   7   24.90    7.80
  -4   0   7   21.40    8.00
   2   0  -7  536.45   69.19
   2   0  -7  598.94   68.49
   2   0  -7  598.14   68.39
   2   0  -7  632.84   68.49
   2   0  -7  577.14   68.59
  -2   0   7  576.54   68.49
  -2   0   7  710.43   68.89
  -2   0   7  604.94   68.49
  -2   0   7  632.54   68.59
   0   0  -7   -2.40    6.90
   0   0  -7    9.40   11.30
   0   0  -7   -3.10    6.70
   0   0  -7    2.30    6.30
   0   0  -7   10.50    6.40
   0   0   7    6.00    7.00
   0   0   7    9.70    6.40
   0   0   7  -11.80    6.70
  -2   0  -7  582.14   62.39
  -2   0  -7  566.34   62.29
  -2   0  -7  590.64   62.59
  -2   0  -7  479.95   63.09
   2   0   7  553.24   62.29
   2   0   7  605.04   62.29
   2   0   7  563.24   62.09
   2   0   7  477.55   62.29
  -4   0  -7 1098.89  115.99
  -4   0  -7  990.60  115.59
  -4   0  -7 1051.39  115.89
   4   0   7 1057.99  115.89
   4   0   7 1007.60  115.79
   4   0   7  992.00  115.59
  -6   0  -7 1411.76  159.28
  -6   0  -7 1383.66  159.48
  -6   0  -7 1405.06  159.58
   6   0   7 1281.07  159.08
   6   0   7 1583.74  159.58
   6   0   7 1499.75  159.58
   8   0   7   24.30    8.80
 -10   0  -7   17.40    7.60
 -10   0  -7   17.40    9.20
 -10   0  -7    3.90    9.70
  10   0   7   29.30    9.60
  10   0   7   15.60    8.90
  10   0   7   31.90   11.70
  10   0   7   31.70    7.70
 -12   0  -7   13.80    7.90
 -12   0  -7   10.50   10.00
 -12   0  -7   14.90    9.80
  12   0   7   -0.40    8.40
  12   0   7   17.60   11.10
  12   0   7    5.70    6.20
 -14   0  -7   17.90   12.00
  14   0   7   34.00   11.90
  14   0   7   29.70    9.40
  14   0   7   39.10   12.20
 -16   0  -7   13.60   12.90
  16   0   7   17.20   11.40
  16   0   7   12.70   10.70
  16   0   7    9.10    9.20
 -18   0  -7  132.49   21.40
  18   0   7  124.59   19.70
  18   0   7   80.59   17.30
  18   0   7  118.29   20.10
 -20   0  -7   -4.90   13.70
  20   0   7   16.50   11.90
  20   0   7   -1.10   11.60
  20   0   7    5.50   10.40
 -22   0  -7   10.20   14.90
  22   0   7    7.00   12.70
  22   0   7    3.30   12.00
  23  -1  -7   24.60   12.10
  23  -1  -7    2.80   12.40
 -23   1   7  -16.10   14.90
  21  -1  -7   19.30   11.50
  21  -1  -7   15.80   12.50
 -21   1   7   13.80   15.20
  19  -1  -7   22.00   12.00
  19  -1  -7   21.90   11.10
 -19   1   7   31.80   14.20
  17  -1  -7   24.90   11.00
  17  -1  -7   33.00   12.50
  17  -1  -7   65.79   33.80
 -17   1   7   48.00   18.20
 -17   1   7   31.00   13.30
  15  -1  -7  112.49   18.60
  15  -1  -7  189.08   27.60
  15  -1  -7  105.49   18.80
 -15   1   7  119.99   19.80
 -15   1   7  156.88   24.90
 -15   1   7  106.79   18.50
  13  -1  -7   81.19   16.50
  13  -1  -7  104.39   16.20
  13  -1  -7  108.09   17.60
  13  -1  -7  134.49   23.10
 -13   1   7  119.99   17.80
 -13   1   7   95.19   16.10
 -13   1   7  120.89   22.00
 -13   1   7  108.79   17.50
  11  -1  -7   30.10   10.30
  11  -1  -7   28.50    9.70
  11  -1  -7   40.90   10.90
 -11   1   7   42.50   11.00
 -11   1   7   42.10   11.00
   9  -1  -7   68.19   13.90
   9  -1  -7  100.09   14.90
   9  -1  -7   80.89   14.60
  -9   1   7  116.59   15.00
   7  -1  -7   28.10   15.90
   7  -1  -7    7.00    7.50
   7  -1  -7    5.90    7.50
   7  -1  -7    5.40    7.40
   7  -1  -7   -2.40    8.10
  -7   1   7    6.00    7.60
  -7   1   7   -2.80    7.80
  -7   1   7   -2.90    7.80
   5  -1  -7  449.36   52.49
   5  -1  -7  519.25   53.09
   5  -1  -7  418.16   52.49
   5  -1  -7  443.36   52.39
  -5   1   7  416.46   52.39
  -5   1   7  428.16   52.59
  -5   1   7  521.95   52.79
  -5   1   7  452.45   52.29
   3  -1  -7   38.30    9.40
   3  -1  -7   32.80    8.50
   3  -1  -7   24.80    7.90
   3  -1  -7   36.60   13.70
   3  -1  -7   29.80    8.50
  -3   1   7   61.89   15.30
  -3   1   7   36.40    8.30
  -3   1   7   40.60    8.60
  -3   1   7   39.60    9.20
  -3   1   7   35.50    8.60
   1  -1  -7   12.50    7.10
   1  -1  -7   13.30   12.20
   1  -1  -7   17.80    8.20
   1  -1  -7   21.00    7.10
   1  -1  -7   16.80    7.60
  -1   1   7   30.80   12.90
  -1   1   7   18.70    7.40
  -1   1   7   25.90    7.10
  -1  -1  -7   26.70    8.00
  -1  -1  -7   31.50    8.60
  -1  -1  -7   21.30    7.80
  -1  -1  -7   34.50   12.40
  -1  -1  -7   24.60    8.30
   1   1   7   27.80    7.30
   1   1   7   21.10    7.40
   1   1   7   32.00    8.20
   1   1   7   55.19   13.20
  -3  -1  -7  300.97   35.20
  -3  -1  -7  254.57   34.90
  -3  -1  -7  323.87   35.20
  -3  -1  -7  329.77   35.60
   3   1   7  286.37   34.70
   3   1   7  277.97   34.70
   3   1   7  308.17   35.10
  -5  -1  -7  627.94   80.59
  -5  -1  -7  799.72   80.89
  -5  -1  -7  698.63   80.59
  -5  -1  -7  716.63   80.39
   5   1   7  679.33   80.09
   5   1   7  784.02   80.69
   5   1   7  698.13   80.59
  -7  -1  -7  124.39   19.80
  -7  -1  -7  111.59   17.60
  -7  -1  -7  118.79   18.40
  -7  -1  -7  136.29   18.50
   7   1   7  150.08   18.20
   7   1   7  140.49   18.50
   7   1   7  145.29   19.10
  -9  -1  -7  156.38   25.30
  -9  -1  -7  162.68   25.00
  -9  -1  -7  190.28   25.60
   9   1   7  180.58   25.60
   9   1   7  198.98   25.60
   9   1   7  177.78   25.10
   9   1   7  206.48   23.50
 -11  -1  -7   12.00   11.20
 -11  -1  -7   13.60   10.50
 -11  -1  -7   -5.40    9.00
  11   1   7   11.90    9.00
  11   1   7   13.60    8.20
  11   1   7   27.50    7.90
 -13  -1  -7   76.59   15.20
 -13  -1  -7   57.19   15.30
  13   1   7   73.29   13.10
  13   1   7   87.89   15.20
  13   1   7   92.29   13.20
 -15  -1  -7   46.90   15.60
  15   1   7   64.19   11.20
  15   1   7   33.00   11.80
  15   1   7   40.80   10.80
 -17  -1  -7   54.29   17.10
  17   1   7   55.99   14.20
  17   1   7   46.30   10.40
  17   1   7   65.79   13.00
 -19  -1  -7   43.00   16.70
  19   1   7   25.00   12.90
  19   1   7   19.70   11.70
 -21  -1  -7   21.20   17.50
  21   1   7    2.60    9.70
  21   1   7   17.40   13.30
  22  -2  -7    2.40   12.00
  22  -2  -7  -10.20   13.80
 -22   2   7    5.50   12.60
  20  -2  -7   -4.70   14.00
  20  -2  -7    0.40   11.50
 -20   2   7   11.80   11.50
  18  -2  -7    3.80   11.00
  18  -2  -7   27.20   11.90
 -18   2   7   -0.50   12.00
 -18   2   7   27.40   20.00
  16  -2  -7   43.70   13.80
  16  -2  -7   59.19   13.70
 -16   2   7   70.09   16.20
 -16   2   7  113.49   26.10
  14  -2  -7  190.58   27.60
  14  -2  -7  253.47   29.80
 -14   2   7  191.38   28.40
 -14   2   7  201.78   36.50
 -14   2   7  183.08   26.60
  12  -2  -7   46.00   12.00
  12  -2  -7   81.39   13.20
  12  -2  -7   54.69   12.20
 -12   2   7   49.99   12.00
 -12   2   7   58.79   11.80
 -12   2   7   35.20   10.60
 -12   2   7   72.39   22.80
  10  -2  -7   58.49   12.20
  10  -2  -7   45.90   12.00
  10  -2  -7   45.50   11.40
  10  -2  -7   45.70   11.00
 -10   2   7   53.59   11.30
 -10   2   7   57.29   11.50
 -10   2   7   42.30   10.70
   8  -2  -7  323.57   36.80
   8  -2  -7  269.37   36.60
   8  -2  -7  288.47   36.80
   8  -2  -7  290.27   36.90
  -8   2   7  309.07   36.40
  -8   2   7  293.77   35.80
  -8   2   7  341.17   41.60
  -8   2   7  267.57   35.60
   6  -2  -7  243.48   33.70
   6  -2  -7  247.08   33.40
   6  -2  -7  285.67   33.20
   6  -2  -7  246.98   32.70
  -6   2   7  273.27   32.60
  -6   2   7  325.97   38.70
  -6   2   7  276.17   33.30
  -6   2   7  259.97   32.60
   4  -2  -7   31.40    8.80
   4  -2  -7   35.00    9.00
   4  -2  -7   54.49   18.30
   4  -2  -7   48.40    9.80
   4  -2  -7   28.80    9.30
  -4   2   7   40.60    9.00
  -4   2   7   45.80    8.50
  -4   2   7   43.10    9.00
  -4   2   7   19.60    8.60
   2  -2  -7  311.67   36.90
   2  -2  -7  313.67   37.10
   2  -2  -7  271.47   40.00
   2  -2  -7  280.67   36.50
   2  -2  -7  296.27   36.90
  -2   2   7  348.17   36.10
  -2   2   7  303.47   36.70
  -2   2   7  326.77   36.30
   0  -2  -7  129.99   19.80
   0  -2  -7  144.69   22.80
   0  -2  -7  146.99   19.80
   0  -2  -7  136.99   18.30
   0  -2  -7  142.19   18.80
   0   2   7  128.69   18.50
   0   2   7  144.69   19.30
   0   2   7  156.98   19.70
  -2  -2  -7  366.66   39.20
  -2  -2  -7  300.07   38.00
  -2  -2  -7  298.87   37.70
  -2  -2  -7  290.97   37.70
   2   2   7  333.27   37.70
   2   2   7  316.57   37.80
   2   2   7  322.97   37.40
  -4  -2  -7   94.69   14.80
  -4  -2  -7   88.69   15.30
  -4  -2  -7   76.59   13.40
  -4  -2  -7   90.69   14.00
   4   2   7   88.59   13.50
   4   2   7  106.69   13.80
   4   2   7  102.29   13.10
  -6  -2  -7   37.50    9.30
  -6  -2  -7    1.20    7.60
  -6  -2  -7   30.10    8.80
  -6  -2  -7   21.80   10.30
   6   2   7   36.50    8.00
   6   2   7   28.90    8.50
   6   2   7   29.70    7.90
  -8  -2  -7   19.30    9.40
  -8  -2  -7   40.20   10.50
  -8  -2  -7   34.30   10.00
  -8  -2  -7    8.50    8.40
   8   2   7   12.50    8.40
   8   2   7   31.50    9.50
   8   2   7   19.30    7.90
 -10  -2  -7   30.60   10.20
 -10  -2  -7   -1.50   11.80
 -10  -2  -7   24.30   11.90
  10   2   7   29.90   10.10
  10   2   7   25.00    8.20
  10   2   7   30.20    9.10
 -12  -2  -7   32.30   14.60
 -12  -2  -7   46.60   12.80
  12   2   7   27.70    9.20
  12   2   7   33.90    9.90
  12   2   7   35.00   11.90
 -14  -2  -7   18.60   14.30
 -14  -2  -7   24.30   15.10
  14   2   7   16.50    8.80
  14   2   7   29.30   14.00
 -16  -2  -7   61.49   17.60
  16   2   7   41.10   10.50
  16   2   7   30.50   11.00
  16   2   7   33.40   13.70
 -18  -2  -7   27.50   16.50
  18   2   7    4.10   10.30
  18   2   7    9.30    9.60
 -20  -2  -7   10.90   16.90
  20   2   7    2.50   10.80
  20   2   7   -9.10   11.20
  21  -3  -7  -21.60   13.90
  21  -3  -7    4.30   12.50
 -21   3   7    1.60   12.70
  19  -3  -7    5.80   13.90
  19  -3  -7   -6.80   11.80
 -19   3   7   -3.10   25.70
 -19   3   7    0.60   11.70
  17  -3  -7   40.00   13.60
  17  -3  -7   70.89   16.00
 -17   3   7   65.49   29.10
 -17   3   7   63.29   13.60
  15  -3  -7   20.40   12.80
  15  -3  -7    6.00   10.40
 -15   3   7   40.60    9.40
 -15   3   7   57.79   26.70
 -15   3   7   20.30    9.90
  13  -3  -7  281.37   34.90
  13  -3  -7  280.77   35.70
  13  -3  -7  279.07   35.80
 -13   3   7  278.47   46.20
 -13   3   7  283.57   34.90
 -13   3   7  219.48   32.60
  11  -3  -7   21.60   10.70
  11  -3  -7   47.40   11.20
  11  -3  -7   35.10   11.30
  11  -3  -7   31.90   12.10
 -11   3   7   83.49   26.80
 -11   3   7   15.50    8.10
 -11   3   7   37.10    9.70
   9  -3  -7    7.70    9.60
   9  -3  -7   -1.20   10.40
   9  -3  -7   37.80   10.40
   9  -3  -7   20.40   11.20
  -9   3   7   14.70    8.60
  -9   3   7   13.10    7.90
  -9   3   7   11.20    6.60
  -9   3   7   33.00   22.90
   7  -3  -7    3.80    8.00
   7  -3  -7   -4.50    8.30
   7  -3  -7    2.10    7.50
   7  -3  -7   -4.30    8.90
  -7   3   7   -3.20    5.30
  -7   3   7    3.00    7.60
  -7   3   7    9.20    6.00
  -7   3   7   11.60   19.90
   5  -3  -7  128.59   17.10
   5  -3  -7  149.09   17.60
   5  -3  -7  105.09   17.50
   5  -3  -7  114.49   17.30
  -5   3   7  134.89   16.90
  -5   3   7  126.89   26.20
  -5   3   7  112.39   16.70
  -5   3   7  123.49   16.00
   3  -3  -7   13.80    6.90
   3  -3  -7   15.20    8.20
   3  -3  -7   10.70    8.40
   3  -3  -7   18.00    7.40
  -3   3   7    9.90    5.40
  -3   3   7   23.10   19.10
  -3   3   7   16.30    5.90
   1  -3  -7  219.78   29.90
   1  -3  -7  242.08   34.80
   1  -3  -7  250.57   29.80
   1  -3  -7  263.37   30.40
   1  -3  -7  256.67   30.50
  -1   3   7  205.08   28.80
  -1   3   7  234.38   37.10
  -1   3   7  251.37   28.00
  -1   3   7  239.68   28.00
  -1  -3  -7  225.68   29.80
  -1  -3  -7  216.88   28.50
  -1  -3  -7  256.07   32.20
  -1  -3  -7  234.98   29.60
  -1  -3  -7  218.68   28.40
   1   3   7  191.88   27.50
   1   3   7  223.58   35.40
   1   3   7  234.78   26.80
   1   3   7  236.08   26.70
  -3  -3  -7   88.19   17.80
  -3  -3  -7   60.49   12.50
  -3  -3  -7   81.69   12.40
  -3  -3  -7   85.59   12.40
   3   3   7   60.59   21.30
   3   3   7   68.89   10.10
   3   3   7   64.99   10.30
   3   3   7   73.59   10.90
  -5  -3  -7   32.10    9.30
  -5  -3  -7   27.80   12.20
  -5  -3  -7   33.70    9.90
  -5  -3  -7   15.30    8.60
   5   3   7   22.40    7.20
   5   3   7   23.80    6.70
   5   3   7   19.20    6.40
   5   3   7   24.80   18.70
  -7  -3  -7   -0.20    8.90
  -7  -3  -7   -3.30    7.90
  -7  -3  -7    2.40   10.30
  -7  -3  -7   -1.20    8.80
   7   3   7    3.10    6.10
   7   3   7    0.70   17.70
   7   3   7    9.20    6.20
   7   3   7    3.30    6.40
  -9  -3  -7   61.99   12.60
  -9  -3  -7   72.19   15.30
  -9  -3  -7   58.39   10.80
   9   3   7   49.60   10.40
   9   3   7   58.69   10.40
   9   3   7   64.89   23.00
   9   3   7   65.49   10.90
 -11  -3  -7   12.70   15.00
 -11  -3  -7   10.70   11.40
  11   3   7   22.60   18.80
  11   3   7   18.20    7.60
  11   3   7   15.10    8.70
  11   3   7   23.50    8.10
 -13  -3  -7   22.40   14.30
 -13  -3  -7   46.70   16.00
  13   3   7   18.40    9.00
  13   3   7   38.70    9.40
  13   3   7   43.90   10.20
  13   3   7   53.49   19.10
 -15  -3  -7    6.90   14.10
 -15  -3  -7   51.59   15.40
  15   3   7    3.70    9.90
  15   3   7   24.10    8.90
  15   3   7   17.00   16.40
  15   3   7   14.80    8.70
 -17  -3  -7   43.50   16.90
  17   3   7   34.20   23.80
  17   3   7   24.70    9.90
  17   3   7   21.50    9.00
 -19  -3  -7   16.00   16.50
  19   3   7  -13.80    9.00
  19   3   7   -2.10    7.80
  20  -4  -7   -3.80   14.00
  20  -4  -7    1.00   12.90
  18  -4  -7   13.70   15.40
  18  -4  -7   17.20   12.80
 -18   4   7    9.70    8.10
 -18   4   7   12.20   31.10
  16  -4  -7   11.40   12.60
  16  -4  -7   10.10   10.80
 -16   4   7    7.50    7.40
 -16   4   7   34.50   30.10
  14  -4  -7    4.00   12.70
  14  -4  -7   13.60   13.20
  14  -4  -7   15.00   11.50
 -14   4   7    2.40   28.10
 -14   4   7    6.00    6.20
 -14   4   7   -2.20    7.10
  12  -4  -7   -2.80   12.40
  12  -4  -7   16.80   11.10
  12  -4  -7   39.60   12.90
 -12   4   7    9.90    5.70
 -12   4   7    9.80    6.10
 -12   4   7   57.59   33.50
  10  -4  -7   42.30   13.80
  10  -4  -7   51.39   13.50
  10  -4  -7   68.29   12.90
 -10   4   7   42.80    8.10
 -10   4   7  157.18   35.50
   8  -4  -7  269.47   36.80
   8  -4  -7  315.97   37.60
   8  -4  -7  263.47   37.00
   8  -4  -7  297.97   37.00
  -8   4   7  301.27   33.30
  -8   4   7  273.07   33.20
  -8   4   7  380.66   53.19
   6  -4  -7   16.10   10.60
   6  -4  -7   20.70    9.30
   6  -4  -7   -4.50    7.90
   6  -4  -7   -3.60    8.20
  -6   4   7   -1.10    7.60
  -6   4   7   39.20   29.10
   4  -4  -7   44.80   10.30
   4  -4  -7   42.00   11.70
   4  -4  -7   55.59   10.70
   4  -4  -7   37.90   11.70
  -4   4   7   47.30   26.90
   2  -4  -7    5.10    9.00
   2  -4  -7   -4.10    7.70
   2  -4  -7   12.80    9.40
   2  -4  -7    9.60    8.60
  -2   4   7    9.90   25.20
   0  -4  -7   75.29   13.50
   0  -4  -7   76.79   12.70
   0  -4  -7   74.39   13.00
   0  -4  -7   62.59   13.30
   0   4   7   74.09   27.70
   0   4   7   74.69   10.80
  -2  -4  -7   49.20   19.40
  -2  -4  -7   52.19   10.40
  -2  -4  -7   39.60   10.80
  -2  -4  -7   33.40   11.40
   2   4   7   39.90    7.80
   2   4   7   18.60   22.20
  -4  -4  -7   58.29   13.50
  -4  -4  -7   85.09   20.00
  -4  -4  -7   76.39   13.30
  -4  -4  -7   89.09   14.10
  -4  -4  -7   89.19   13.40
   4   4   7   59.39   26.30
   4   4   7   62.09   10.30
  -6  -4  -7  109.09   14.80
  -6  -4  -7   97.39   17.90
  -6  -4  -7   84.49   14.90
  -6  -4  -7   82.59   13.70
   6   4   7   70.49    9.30
   6   4   7   72.49   11.20
   6   4   7   53.49   26.70
  -8  -4  -7  -10.40   11.00
  -8  -4  -7  -10.30    9.10
  -8  -4  -7  -14.90   11.40
   8   4   7   -4.40    3.90
   8   4   7    6.30    6.10
   8   4   7   -6.40   23.50
   8   4   7   -6.20    3.80
 -10  -4  -7  -13.00   13.40
 -10  -4  -7   22.00   11.40
  10   4   7   25.80   23.00
  10   4   7    9.00    5.40
  10   4   7   11.90    6.20
  10   4   7   16.90    5.30
 -12  -4  -7   30.30   16.00
  12   4   7   14.80    6.70
  12   4   7   14.50    5.80
  12   4   7    3.20   19.70
 -14  -4  -7   70.29   16.40
  14   4   7   42.40    9.10
  14   4   7   76.89   21.70
  14   4   7   49.40   10.00
 -16  -4  -7   10.30   14.60
  16   4   7   11.10   20.30
  16   4   7    7.60    6.70
  15  -5  -7   -2.00   11.70
  15  -5  -7   26.60   13.80
 -15   5   7   50.69   35.50
  13  -5  -7   -4.30   11.60
  13  -5  -7    1.00   12.50
 -13   5   7    3.00   33.30
  11  -5  -7    2.30   14.00
  11  -5  -7   18.00   12.40
 -11   5   7   50.99   32.90
   9  -5  -7   38.90   12.70
   9  -5  -7   31.40   13.40
  -9   5   7   64.79   35.00
   7  -5  -7   -6.90    9.30
   7  -5  -7   -1.50   10.90
  -7   5   7    1.70   35.70
   5  -5  -7   24.50   10.00
   5  -5  -7   10.90   10.80
   5  -5  -7   20.80    9.50
   5  -5  -7   36.20   10.70
  -5   5   7   54.79   31.20
   3  -5  -7   17.30   10.80
   3  -5  -7   44.50   11.80
   3  -5  -7   50.79   11.90
   3  -5  -7   42.20   10.90
  -3   5   7   58.29   32.00
   1  -5  -7  -19.00    8.40
   1  -5  -7   -4.60    8.40
   1  -5  -7  -22.10   10.40
   1  -5  -7   -4.40    8.90
  -1   5   7  -16.20   27.40
  -1  -5  -7    2.10    9.00
  -1  -5  -7  -12.20    9.90
  -1  -5  -7    1.40   10.50
  -1  -5  -7    9.50    9.40
   1   5   7   27.80   28.20
  -3  -5  -7   11.80   10.30
  -3  -5  -7   -4.00    8.80
  -3  -5  -7   16.30   10.10
  -3  -5  -7   -0.20   22.70
  -3  -5  -7  -12.10   11.40
   3   5   7   -1.70    4.10
   3   5   7  -10.90   26.50
  -5  -5  -7   35.60   10.60
  -5  -5  -7   41.10   25.90
  -5  -5  -7    5.20   10.40
   5   5   7   65.29   31.00
  -7  -5  -7   -6.60   12.70
  -7  -5  -7   10.40    9.50
   7   5   7   27.20   29.70
  -9  -5  -7   25.20   13.70
   9   5   7    3.20   31.90
 -11  -5  -7    9.50   14.70
  11   5   7  -11.80   23.40
 -13  -5  -7   -9.30   13.70
  13   5   7   -0.50   21.10
  10  -6  -7   27.10   11.70
   8  -6  -7    1.60    9.70
   6  -6  -7    7.20    9.50
   4  -6  -7   13.90    9.20
  -4   6   7    3.30   27.70
   2  -6  -7    9.10    8.80
   0  -6  -7    5.90    8.70
  -2  -6  -7    7.60    9.10
  -4  -6  -7   -5.70    9.70
  -6  -6  -7    6.50   10.30
  -4  -6   8   15.40   24.10
  -2  -6   8   -6.20   24.80
   0  -6   8   12.60   26.70
   2  -6   8   51.49   33.00
   4  -6   8   -7.60   28.90
   6  -6   8   43.60   34.50
 -15  -5   8   24.80   17.10
 -13  -5   8   11.30   13.90
 -11  -5   8   38.00   13.10
  -9  -5   8   24.50   10.80
  -7  -5   8    2.70    8.60
  -7  -5   8   18.40   13.80
  -5  -5   8   60.29   10.80
  -5  -5   8   71.09   11.90
  -5  -5   8   67.19   22.90
  -3  -5   8   34.80    9.30
  -3  -5   8   55.79   25.50
  -3  -5   8   46.20    8.80
  -1  -5   8   12.50   24.80
  -1  -5   8   -4.20    6.90
  -1  -5   8   -6.10    7.50
   1  -5   8   31.10   24.40
   1  -5   8   32.20    7.90
   1  -5   8   24.00    7.30
   3  -5   8   33.80   27.30
   3  -5   8   13.10    7.30
   3  -5   8    9.90    7.30
   3  -5   8   16.30    7.70
   5  -5   8   26.00    8.40
   5  -5   8   13.50    8.10
   5  -5   8    5.30    9.70
   5  -5   8   30.70   29.60
   7  -5   8   19.80    9.80
   7  -5   8   52.19   31.20
   7  -5   8   22.60   10.10
   9  -5   8    4.90   35.10
   9  -5   8  -10.10   10.10
   9  -5   8    0.80    9.50
  11  -5   8   16.20   11.20
  11  -5   8    5.10   11.10
  11  -5   8   10.00   36.70
  13  -5   8   -9.30   10.40
 -18  -4   8   40.00   17.20
 -16  -4   8    4.30   18.30
 -16  -4   8   -0.80   15.20
  14   4  -8   28.20    7.00
 -14  -4   8   23.00   22.10
 -14  -4   8   60.19   16.40
  12   4  -8   22.90    6.10
 -12  -4   8   54.09   11.30
 -12  -4   8   23.30   13.90
 -12  -4   8   29.80   13.40
 -12  -4   8   25.40   34.20
  10   4  -8   41.30    9.80
 -10  -4   8   63.89   13.10
 -10  -4   8   71.69   12.00
 -10  -4   8   68.19   13.30
   8   4  -8   59.49    9.90
   8   4  -8   72.39   11.20
  -8  -4   8   95.79   14.10
  -8  -4   8   94.49   14.00
  -8  -4   8  119.99   13.80
   6   4  -8   62.39   10.70
   6   4  -8   90.49   11.60
  -6  -4   8   85.79   13.60
  -6  -4   8  110.39   23.20
  -6  -4   8  117.69   13.40
  -6  -4   8   93.99   13.30
  -4  -4   8   90.29   12.70
  -4  -4   8   93.89   24.50
  -4  -4   8   72.89   12.20
  -2  -4   8    0.20    6.80
  -2  -4   8    2.30    6.20
  -2  -4   8   20.60   20.00
   0  -4   8    8.90    7.50
   0  -4   8    4.80    5.90
   0  -4   8   21.80   20.20
   0  -4   8    2.90    6.60
  -2   4  -8   -0.80    3.50
  -2   4  -8   16.10    3.90
   2  -4   8    3.50    7.20
   2  -4   8   14.80   19.00
   2  -4   8   -2.90    5.90
   2  -4   8   -2.80    6.00
  -4   4  -8    5.90    4.80
  -4   4  -8    8.70    4.10
   4  -4   8   16.20    8.50
   4  -4   8   27.00   22.20
   4  -4   8    3.70    6.50
   4  -4   8   19.00    7.20
  -6   4  -8   11.80    6.50
   6  -4   8    9.90    7.80
   6  -4   8   11.10    8.50
   6  -4   8    9.30    8.00
   6  -4   8   -5.10   26.50
   8  -4   8   42.50   11.10
   8  -4   8   34.70   11.90
   8  -4   8   72.09   27.60
  10  -4   8   33.20   10.60
  10  -4   8   30.90   11.50
  10  -4   8   20.40   31.50
 -12   4  -8   44.10    7.40
  12  -4   8   31.50   12.10
  12  -4   8   56.19   31.90
  12  -4   8   19.90   13.40
 -14   4  -8   26.40    7.80
  14  -4   8   56.29   28.70
  14  -4   8   16.40   12.50
  14  -4   8   45.00   14.70
  16  -4   8   14.20   32.60
  16  -4   8    6.80   11.60
  16  -4   8   23.20   14.20
  21   3  -8   -4.50    7.20
 -21  -3   8  -11.60   18.40
  19   3  -8   -0.60    7.50
 -19  -3   8    9.20   14.40
  17   3  -8   38.10   13.30
  17   3  -8   26.10    7.70
  17   3  -8   37.00    8.90
  17   3  -8   27.50    8.60
 -17  -3   8   40.20   17.20
 -17  -3   8   33.20   14.90
  15   3  -8   25.30    7.70
  15   3  -8   23.20    7.40
  15   3  -8   26.80    7.10
  15   3  -8   19.20   11.80
 -15  -3   8   49.50   14.30
 -15  -3   8   14.40   19.00
 -15  -3   8   36.20   17.10
 -15  -3   8   36.60   13.30
  13   3  -8  218.98   31.90
  13   3  -8  249.38   28.70
  13   3  -8  260.97   29.80
  13   3  -8  236.48   28.20
 -13  -3   8  264.57   34.30
 -13  -3   8  271.57   34.20
 -13  -3   8  215.18   33.80
  11   3  -8   33.90   13.50
  11   3  -8   37.00    7.90
  11   3  -8   18.70    5.80
  11   3  -8   34.60    9.90
  11   3  -8   32.20    5.90
 -11  -3   8   44.80   12.20
 -11  -3   8   39.60   10.30
 -11  -3   8   63.09   11.80
 -11  -3   8   30.10   18.60
   9   3  -8   19.70   13.30
   9   3  -8   17.00    5.60
   9   3  -8   17.90    7.70
   9   3  -8    6.50    2.70
  -9  -3   8   26.50    9.30
  -9  -3   8   33.50    9.30
  -9  -3   8   16.50   17.20
  -9  -3   8   16.40    9.20
   7   3  -8   -8.80    4.50
   7   3  -8   19.70   16.00
   7   3  -8   10.30    6.60
  -7  -3   8    9.00   14.70
  -7  -3   8   -2.50    7.20
  -7  -3   8  -13.80    7.30
  -7  -3   8    8.30    7.60
   5   3  -8   79.69   19.10
   5   3  -8   43.00    9.50
  -5  -3   8   75.49   10.40
  -5  -3   8   44.00    9.10
  -5  -3   8   54.89   10.00
  -5  -3   8   60.89   18.50
   3   3  -8   92.79   12.60
   3   3  -8  115.79   23.10
  -3  -3   8   91.29   12.90
  -3  -3   8   98.79   13.20
  -3  -3   8   74.59   13.10
  -3  -3   8  127.29   21.50
   1   3  -8   -5.20    5.40
   1   3  -8   -2.70    1.50
  -1  -3   8  -20.30    6.00
  -1  -3   8  -12.00    5.50
  -1  -3   8   -9.40   15.80
  -1  -3   8  -21.20    6.10
  -1   3  -8   16.90    6.10
  -1   3  -8   21.20    4.80
   1  -3   8   17.80    6.40
   1  -3   8   11.70   18.00
   1  -3   8   23.50    7.90
   1  -3   8   22.70    7.20
  -3   3  -8   16.30    5.90
  -3   3  -8   12.20    6.20
   3  -3   8   20.60    6.60
   3  -3   8   23.80    7.90
   3  -3   8   22.50   19.10
   3  -3   8   13.90    6.70
  -5   3  -8   22.80    4.40
  -5   3  -8   10.90    3.60
  -5   3  -8   14.10    6.90
   5  -3   8    9.00    7.10
   5  -3   8   29.80   18.60
   5  -3   8   26.50    8.70
   5  -3   8   21.30    7.40
  -7   3  -8   31.00    8.70
  -7   3  -8   42.40    7.10
  -7   3  -8   21.30    5.50
   7  -3   8   18.70   23.40
   7  -3   8   26.00    8.70
   7  -3   8   20.70    8.70
   7  -3   8   27.90    9.70
  -9   3  -8  130.39   18.50
  -9   3  -8  144.39   19.60
   9  -3   8  220.58   35.90
   9  -3   8  119.19   20.40
   9  -3   8  150.68   20.20
 -11   3  -8  163.78   26.50
 -11   3  -8  229.08   28.00
  11  -3   8  322.47   43.80
  11  -3   8  215.58   29.20
  11  -3   8  250.17   31.70
 -13   3  -8   11.00    7.20
  13  -3   8   87.19   28.90
  13  -3   8   20.30   12.40
  13  -3   8    9.10   10.00
  15  -3   8   38.90   30.80
  15  -3   8   15.60   11.00
  15  -3   8   15.70   13.00
 -17   3  -8    6.90    9.90
  17  -3   8   11.50   13.80
  17  -3   8   15.20   30.30
  17  -3   8   -0.60   11.10
  19  -3   8   18.50   14.10
  22   2  -8  -12.00    9.60
  22   2  -8   12.20    8.50
 -22  -2   8   13.50   17.60
  20   2  -8    9.40    8.60
  20   2  -8   15.00    9.70
 -20  -2   8    7.20   17.00
  18   2  -8    4.50    9.00
  18   2  -8   18.20   10.20
  18   2  -8   11.40    8.20
  18   2  -8   -1.90    8.40
 -18  -2   8  -22.50   13.40
 -18  -2   8   10.40   12.60
 -18  -2   8    8.20   13.20
  16   2  -8   59.39   14.30
  16   2  -8   84.79   13.90
  16   2  -8   86.09   13.80
  16   2  -8   80.69   13.00
 -16  -2   8  102.29   17.70
 -16  -2   8  118.19   20.00
 -16  -2   8   89.89   18.40
  14   2  -8   67.69   11.30
  14   2  -8   50.69   13.60
  14   2  -8   51.89   10.60
 -14  -2   8   72.49   14.50
 -14  -2   8   67.79   16.40
 -14  -2   8  109.09   19.80
  12   2  -8   26.50    7.20
  12   2  -8   12.70   10.70
  12   2  -8   13.80    8.80
  12   2  -8   20.60    7.30
  12   2  -8   17.60    7.50
 -12  -2   8   25.60   14.20
 -12  -2   8   21.60    8.70
 -12  -2   8   18.20   10.80
 -12  -2   8   11.20   10.50
  10   2  -8   31.40    7.30
  10   2  -8   35.90    7.60
  10   2  -8   21.80   11.80
  10   2  -8   14.10    8.70
  10   2  -8   33.30    8.00
 -10  -2   8   41.50   10.60
 -10  -2   8   22.60   10.70
 -10  -2   8   28.30    8.40
   8   2  -8   13.90    7.10
   8   2  -8   15.30    8.00
   8   2  -8   18.70   12.20
   8   2  -8   13.20    5.90
   8   2  -8   10.90    6.80
  -8  -2   8   11.10    9.20
  -8  -2   8   22.70    8.70
  -8  -2   8   16.70    7.00
   6   2  -8   58.29    8.50
   6   2  -8   49.30    8.80
   6   2  -8   51.49   13.50
   6   2  -8   44.70    9.90
   6   2  -8   51.39    9.40
  -6  -2   8   69.49   16.00
  -6  -2   8   57.19   11.10
  -6  -2   8   54.29    9.70
  -6  -2   8   63.09   10.50
   4   2  -8  444.26   46.00
   4   2  -8  329.17   42.80
   4   2  -8  386.36   42.10
   4   2  -8  392.86   43.30
   4   2  -8  378.96   42.00
  -4  -2   8  362.56   45.20
  -4  -2   8  296.87   42.70
  -4  -2   8  409.66   43.80
  -4  -2   8  376.96   43.30
  -4  -2   8  339.17   43.30
   2   2  -8  295.87   31.50
   2   2  -8  268.77   32.70
   2   2  -8  308.97   31.60
   2   2  -8  241.18   32.40
  -2  -2   8  280.57   32.80
  -2  -2   8  263.87   32.90
  -2  -2   8  295.97   36.10
  -2  -2   8  222.38   32.40
   0   2  -8   89.49   17.90
   0   2  -8   44.10    8.90
   0   2  -8   26.30    8.20
   0   2  -8   35.90    7.40
   0  -2   8   37.00    8.20
   0  -2   8   78.09   17.30
   0  -2   8   40.40    8.60
   0  -2   8   40.00    8.20
  -2   2  -8   17.00    6.90
  -2   2  -8    7.80    5.20
  -2   2  -8   14.90    6.00
  -2   2  -8    8.50    6.60
  -2   2  -8   13.10   18.00
   2  -2   8   17.10    6.00
   2  -2   8   19.80   16.00
   2  -2   8   17.30    6.80
   2  -2   8   21.40    7.30
  -4   2  -8   85.89   12.90
  -4   2  -8  106.59   12.90
  -4   2  -8  104.39   13.00
   4  -2   8   61.09   12.20
   4  -2   8   85.59   13.20
   4  -2   8  109.69   21.00
   4  -2   8   80.49   13.00
  -6   2  -8   21.60    8.00
  -6   2  -8   46.60    8.70
  -6   2  -8   14.70    6.90
   6  -2   8   35.30    8.90
   6  -2   8   36.00    7.80
   6  -2   8   29.50    8.10
   6  -2   8   41.50   16.00
  -8   2  -8  278.97   35.30
  -8   2  -8  275.27   33.90
   8  -2   8  252.67   41.80
   8  -2   8  322.67   35.80
   8  -2   8  325.67   35.50
   8  -2   8  257.67   34.50
 -10   2  -8  162.88   23.50
 -10   2  -8  151.98   23.00
  10  -2   8  228.58   33.40
  10  -2   8  167.98   23.20
  10  -2   8  149.88   22.30
 -12   2  -8  118.19   17.40
 -12   2  -8   72.69   16.10
  12  -2   8  110.49   18.30
  12  -2   8  104.89   17.00
  12  -2   8  153.68   29.20
 -14   2  -8   26.10   10.30
  14  -2   8   50.59   23.00
  14  -2   8   23.30   10.70
  14  -2   8   38.00   19.40
  14  -2   8   17.50   11.80
 -16   2  -8    6.00   10.40
  16  -2   8   26.80   22.50
  16  -2   8    8.20   12.80
  16  -2   8   17.00   10.60
  16  -2   8   22.30   17.70
 -18   2  -8    4.60   12.10
  18  -2   8   31.40   24.90
  18  -2   8   -0.10   11.10
  18  -2   8    2.70   13.80
 -20   2  -8    5.70   14.10
  20  -2   8    9.20   19.80
  20  -2   8   13.10   12.10
  20  -2   8   -8.40   14.00
  23   1  -8    1.10   11.10
  23   1  -8    3.80   11.30
 -23  -1   8    6.00   17.10
  21   1  -8    2.90    9.40
  21   1  -8    9.50    9.70
  21   1  -8   13.90   16.40
 -21  -1   8    5.10   16.10
  19   1  -8   31.30   12.20
  19   1  -8   12.60   10.30
  19   1  -8   21.80   10.50
 -19  -1   8   40.20   15.50
  17   1  -8    5.60    8.30
  17   1  -8    1.10    9.40
  17   1  -8   31.40   12.50
 -17  -1   8   -1.90   13.20
 -17  -1   8   18.30   12.00
  15   1  -8  101.49   16.80
  15   1  -8   99.49   15.80
  15   1  -8   66.19   16.50
  15   1  -8  143.09   19.00
 -15  -1   8  123.69   18.30
 -15  -1   8  115.19   19.50
  13   1  -8  121.59   20.30
  13   1  -8  149.59   18.30
  13   1  -8  135.59   18.60
  13   1  -8   97.19   17.80
 -13  -1   8  160.18   20.30
 -13  -1   8  140.69   20.10
 -13  -1   8  114.99   18.30
  11   1  -8   55.09   11.40
  11   1  -8   52.89    9.90
  11   1  -8   40.40   14.40
  11   1  -8   59.59   11.20
  11   1  -8   35.30   10.30
 -11  -1   8   67.79   12.60
 -11  -1   8   61.09   15.50
 -11  -1   8   56.79   11.50
 -11  -1   8   72.19   13.70
   9   1  -8  354.46   44.40
   9   1  -8  379.46   44.30
   9   1  -8  405.36   44.60
   9   1  -8  354.36   44.50
   9   1  -8  377.06   43.70
  -9  -1   8  347.97   44.20
  -9  -1   8  377.86   45.00
  -9  -1   8  422.96   45.40
   7   1  -8  127.79   17.10
   7   1  -8  129.09   16.80
   7   1  -8  130.69   16.50
   7   1  -8  108.09   16.60
   7   1  -8  121.89   19.30
  -7  -1   8  125.19   17.20
  -7  -1   8  118.69   16.60
  -7  -1   8  114.79   17.00
   5   1  -8  134.79   20.40
   5   1  -8  169.18   21.50
   5   1  -8  117.99   19.20
   5   1  -8  137.99   18.30
   5   1  -8  156.88   20.50
  -5  -1   8  151.68   21.00
  -5  -1   8  146.29   18.90
  -5  -1   8  157.18   20.40
  -5  -1   8  130.39   19.50
   3   1  -8   64.09   13.30
   3   1  -8   39.10    9.10
   3   1  -8   27.60    8.50
   3   1  -8   37.10    8.50
   3   1  -8   38.60    8.70
  -3  -1   8   61.29   12.50
  -3  -1   8   37.50    9.60
  -3  -1   8   54.49    9.50
  -3  -1   8   41.70    9.00
  -3  -1   8   30.20    8.70
   1   1  -8  -11.50    6.60
   1   1  -8   21.30   13.00
   1   1  -8   -4.00    6.20
   1   1  -8   -8.20    6.30
   1   1  -8  -21.70    5.90
  -1  -1   8    4.20    6.30
  -1  -1   8  -10.90    5.80
  -1  -1   8   -4.40    6.10
  -1  -1   8    5.70   11.20
  -1   1  -8  164.38   22.70
  -1   1  -8  110.99   16.20
  -1   1  -8  126.39   17.20
  -1   1  -8  127.79   18.60
  -1   1  -8  129.99   16.90
   1  -1   8  129.89   20.90
   1  -1   8  135.79   17.00
   1  -1   8  126.19   16.80
   1  -1   8  128.69   17.30
  -3   1  -8   90.99   12.80
   3  -1   8   75.39   12.70
   3  -1   8   79.99   12.60
  -5   1  -8  340.97   42.10
  -5   1  -8  402.96   43.00
  -5   1  -8  272.97   46.60
   5  -1   8  411.06   42.50
   5  -1   8  321.17   44.90
   5  -1   8  420.06   43.20
   5  -1   8  383.86   43.00
  -7   1  -8   88.39   14.10
  -7   1  -8   99.39   13.40
  -7   1  -8   91.39   13.80
   7  -1   8   81.79   13.90
   7  -1   8  117.29   19.30
   7  -1   8   75.59   13.00
   7  -1   8   77.39   13.60
  -9   1  -8  224.18   29.20
  -9   1  -8  211.08   30.80
   9  -1   8  228.38   33.60
   9  -1   8  265.67   29.70
   9  -1   8  215.38   28.50
   9  -1   8  211.88   29.40
 -11   1  -8   65.09   12.80
 -11   1  -8   75.99   13.40
  11  -1   8   76.89   18.10
  11  -1   8   69.29   12.90
  11  -1   8   72.59   13.60
 -13   1  -8   34.80   11.20
  13  -1   8   20.40    9.80
  13  -1   8   61.19   16.60
  13  -1   8   41.70   11.30
 -15   1  -8   26.10   12.20
  15  -1   8   73.99   19.00
  15  -1   8   49.00   13.20
  15  -1   8   31.90   10.40
 -17   1  -8   27.50   12.60
  17  -1   8    7.80   10.70
  17  -1   8   32.70   14.20
  17  -1   8   36.80   16.90
 -19   1  -8    9.90   14.10
  19  -1   8   -1.10   14.10
  19  -1   8    7.50   11.40
  19  -1   8   40.90   17.70
 -21   1  -8    6.70   14.40
  21  -1   8   -0.70   13.40
  21  -1   8   17.90   11.80
  21  -1   8    1.20   16.10
  24   0  -8   17.80   13.70
  24   0  -8    3.20   11.20
 -24   0   8   13.80   17.80
  22   0  -8   17.50   12.40
  22   0  -8    1.10   10.30
 -22   0   8  -14.40   14.50
  20   0  -8    4.60   11.90
  20   0  -8    9.20   10.00
 -20   0   8   33.40   14.90
  18   0  -8   15.90   10.10
  18   0  -8   28.20   10.70
 -18   0   8    5.90   12.90
 -18   0   8   30.50   13.10
  16   0  -8   94.89   19.60
  16   0  -8   56.79   12.40
  16   0  -8   47.80   12.70
 -16   0   8   56.49   15.00
  12   0  -8    3.60    8.20
  12   0  -8    2.50    7.40
  12   0  -8   -7.30    8.30
 -12   0   8   11.70    8.40
 -12   0   8   33.60   11.70
 -12   0   8    4.30    9.70
  10   0  -8  334.37   40.70
  10   0  -8  251.77   39.90
  10   0  -8  338.97   40.80
  10   0  -8  335.67   40.20
 -10   0   8  391.26   40.70
 -10   0   8  371.86   41.70
 -10   0   8  352.16   41.50
   8   0  -8  221.68   27.30
   8   0  -8  261.17   28.10
   8   0  -8  161.68   25.70
   8   0  -8  221.18   27.50
  -8   0   8  237.48   27.90
  -8   0   8  193.58   26.80
  -8   0   8  214.48   27.60
  -8   0   8  197.78   30.40
   6   0  -8   37.90    8.70
   6   0  -8   11.40    7.80
   6   0  -8   28.60    8.20
   6   0  -8   15.90    8.80
   6   0  -8   28.90   12.80
  -6   0   8   16.70    8.20
  -6   0   8   14.90    8.30
  -6   0   8   37.80   14.80
  -6   0   8   24.10    8.50
   4   0  -8  169.48   22.70
   4   0  -8  159.48   24.10
   4   0  -8  183.68   22.30
   4   0  -8  161.58   22.50
   4   0  -8  146.99   21.90
  -4   0   8  170.28   22.80
  -4   0   8  181.68   22.60
  -4   0   8  187.08   22.90
  -4   0   8  164.68   22.30
   2   0  -8  229.68   28.70
   2   0  -8  225.08   27.30
   2   0  -8  225.88   27.10
   2   0  -8  220.98   26.90
   2   0  -8  241.78   28.20
  -2   0   8  217.48   27.30
  -2   0   8  194.58   27.00
  -2   0   8  202.08   27.10
  -2   0   8  195.48   28.20
  -2   0   8  231.18   27.80
   0   0  -8  965.40  110.39
   0   0  -8 1003.70  111.09
   0   0  -8 1011.60  110.29
   0   0  -8  982.60  110.29
   0   0   8 1052.09  110.29
   0   0   8  864.21  110.19
   0   0   8  999.20  110.29
  -2   0  -8   13.40    8.10
  -2   0  -8   19.30    7.60
  -2   0  -8   11.60    8.20
  -2   0  -8   31.90   12.30
   2   0   8   16.30    7.10
   2   0   8   28.00    8.60
   2   0   8    3.10    7.00
  -4   0  -8   69.59   12.00
  -4   0  -8   77.39   16.10
  -4   0  -8   74.29   12.50
   4   0   8   75.69   12.40
   4   0   8   89.09   12.30
   4   0   8   69.59   12.20
  -6   0  -8  618.14   72.09
  -6   0  -8  647.74   72.39
  -6   0  -8  656.53   72.49
  -6   0  -8  595.34   73.69
   6   0   8  548.55   71.99
   6   0   8  757.12   72.69
   6   0   8  654.33   72.09
   6   0   8  610.64   72.49
  -8   0  -8   28.50    9.00
  -8   0  -8   19.50    8.30
  -8   0  -8   14.00    9.40
   8   0   8   24.30    7.70
   8   0   8   20.00    8.30
   8   0   8   21.20    8.30
   8   0   8   24.10   10.60
 -10   0  -8  166.48   23.80
 -10   0  -8  171.78   24.40
 -10   0  -8  204.08   26.40
  10   0   8  174.88   23.70
  10   0   8  151.78   21.60
  10   0   8  192.18   24.00
  10   0   8  149.39   24.10
 -12   0  -8   17.40   10.10
  12   0   8   -3.80    7.40
  12   0   8   18.00   10.30
  12   0   8   -5.50    8.20
 -14   0  -8   13.20   13.90
  14   0   8  114.49   17.40
 -16   0  -8  179.58   23.30
  16   0   8  141.49   21.50
  16   0   8  110.09   20.20
  16   0   8  122.19   19.10
 -18   0  -8    7.40   13.40
  18   0   8    6.20   10.00
  18   0   8   22.60   11.30
  18   0   8   16.70   12.80
 -20   0  -8   -2.20   13.90
  20   0   8   -3.30   13.20
  20   0   8  -14.40   10.70
  20   0   8   -3.00   10.40
  23  -1  -8   13.00   11.50
  23  -1  -8    7.30   12.90
 -23   1   8    1.30   14.00
  21  -1  -8    4.20   12.20
  21  -1  -8   21.50   11.40
 -21   1   8   28.60   17.00
  19  -1  -8   34.20   12.40
  19  -1  -8   17.90   11.40
 -19   1   8   60.29   18.20
 -19   1   8   10.10   13.70
  17  -1  -8   10.30   10.40
  17  -1  -8   16.20   10.30
 -17   1   8    7.40   17.50
 -17   1   8   -1.00   11.20
  15  -1  -8  157.98   26.20
  15  -1  -8  114.29   18.40
  15  -1  -8   91.99   16.80
 -15   1   8   94.29   18.00
  13  -1  -8  118.89   19.00
  13  -1  -8  123.69   19.70
  13  -1  -8  123.69   24.90
  13  -1  -8  120.89   18.60
 -13   1   8  158.58   20.70
 -13   1   8  163.18   25.20
 -13   1   8  107.99   18.40
 -13   1   8  140.39   20.50
  11  -1  -8   64.99   19.10
  11  -1  -8   44.10   11.70
  11  -1  -8   45.70   11.30
  11  -1  -8   50.69   11.60
  11  -1  -8   47.90   11.30
 -11   1   8   52.19   11.60
 -11   1   8   52.89   12.40
 -11   1   8   70.89   12.70
   9  -1  -8  456.95   44.60
   9  -1  -8  281.37   44.90
   9  -1  -8  285.17   42.30
   9  -1  -8  356.56   43.30
   9  -1  -8  360.36   43.30
  -9   1   8  381.36   42.80
  -9   1   8  451.65   44.10
  -9   1   8  393.06   43.40
   7  -1  -8  133.19   19.00
   7  -1  -8  140.79   24.20
   7  -1  -8  124.09   18.90
   7  -1  -8  178.68   19.70
   7  -1  -8  137.49   19.50
  -7   1   8  128.39   19.00
  -7   1   8  144.49   19.10
  -7   1   8  139.29   19.40
   5  -1  -8  125.69   20.80
   5  -1  -8  160.58   24.90
   5  -1  -8  176.48   21.20
   5  -1  -8  150.08   22.10
   5  -1  -8  164.98   20.70
  -5   1   8  182.18   23.20
  -5   1   8  142.89   21.90
  -5   1   8  183.98   22.80
  -5   1   8  164.18   20.90
   3  -1  -8   32.00    8.40
   3  -1  -8   36.80    9.10
   3  -1  -8   42.00   13.40
   3  -1  -8   33.60    9.30
   3  -1  -8   45.90    8.90
  -3   1   8   35.90    9.00
  -3   1   8   35.30    9.30
  -3   1   8   49.99    9.20
  -3   1   8   34.70    9.50
  -3   1   8   75.59   16.00
   1  -1  -8  -12.10    7.90
   1  -1  -8   -5.00    6.90
   1  -1  -8   -6.70    7.30
   1  -1  -8    3.80   11.90
   1  -1  -8   10.90    7.10
  -1   1   8   -2.10    6.20
  -1   1   8    5.70   12.10
  -1   1   8   -6.40    6.50
  -1  -1  -8  121.89   17.50
  -1  -1  -8  127.49   18.80
  -1  -1  -8  108.79   17.50
  -1  -1  -8  120.79   20.20
  -1  -1  -8  142.89   18.30
   1   1   8  153.48   17.60
   1   1   8  139.39   17.50
   1   1   8  156.28   21.10
   1   1   8  121.49   18.50
  -3  -1  -8   97.99   13.50
   3   1   8   59.89   13.00
   3   1   8  118.19   14.20
   3   1   8   75.99   13.50
  -5  -1  -8  298.47   37.70
  -5  -1  -8  314.27   37.60
  -5  -1  -8  335.07   38.00
  -5  -1  -8  313.47   37.40
   5   1   8  268.97   36.70
   5   1   8  352.46   37.70
   5   1   8  310.47   37.40
  -7  -1  -8  104.89   17.10
  -7  -1  -8   95.29   14.70
  -7  -1  -8   72.59   14.10
  -7  -1  -8   87.59   15.00
   7   1   8   99.69   14.00
   7   1   8   81.29   14.50
   7   1   8  102.99   14.80
  -9  -1  -8  145.49   24.20
  -9  -1  -8  251.57   28.00
  -9  -1  -8  148.29   26.50
  -9  -1  -8  175.18   25.30
   9   1   8  240.98   25.70
   9   1   8  186.08   24.60
   9   1   8  188.08   24.20
 -11  -1  -8   91.09   15.20
 -11  -1  -8   92.89   15.90
  11   1   8   84.99   13.00
  11   1   8   65.99   12.80
  11   1   8   61.99   12.00
  11   1   8   54.99   13.50
 -13  -1  -8   31.30   12.90
  13   1   8   11.80    8.50
  13   1   8   26.80   10.30
 -15  -1  -8   69.39   16.30
  15   1   8   53.79   10.70
  15   1   8   46.70   11.70
  15   1   8   40.90   12.30
 -17  -1  -8   23.40   14.90
  17   1   8   14.00   11.00
  17   1   8   22.00    9.00
  17   1   8   12.90    9.80
 -19  -1  -8   27.50   16.50
  19   1   8    6.20   10.30
  19   1   8   33.20   12.90
 -21  -1  -8  -11.40   16.40
  21   1   8   -0.60   10.20
  21   1   8    9.70   13.20
  22  -2  -8   -0.50   12.10
  22  -2  -8   -8.90   14.20
 -22   2   8    4.90   12.40
  20  -2  -8   14.70   12.70
  20  -2  -8   20.10   13.30
 -20   2   8   46.10   13.00
 -20   2   8   20.50   21.90
  18  -2  -8   12.80   11.20
  18  -2  -8    5.20   12.70
 -18   2   8    6.00   13.70
 -18   2   8   13.60   23.50
  16  -2  -8   86.99   18.20
  16  -2  -8   81.59   16.20
 -16   2   8  172.28   29.90
 -16   2   8   86.29   17.80
  14  -2  -8   53.19   14.40
  14  -2  -8   40.90   12.50
 -14   2   8   59.69   12.00
 -14   2   8   84.39   14.40
  12  -2  -8   22.90   10.40
  12  -2  -8   18.70   11.20
  12  -2  -8   20.50   10.10
  12  -2  -8   38.30   20.90
  12  -2  -8   28.40   10.30
 -12   2   8    8.10    9.60
 -12   2   8   21.50   12.20
 -12   2   8   27.60    9.90
 -12   2   8   43.00   20.10
  10  -2  -8   32.50   10.40
  10  -2  -8   21.40    9.90
  10  -2  -8   44.90   11.20
  10  -2  -8   27.30   10.90
  10  -2  -8   47.20   20.80
 -10   2   8   48.10   19.00
 -10   2   8   45.60   10.80
 -10   2   8   20.00    8.90
 -10   2   8   16.60   10.40
   8  -2  -8   27.40    9.00
   8  -2  -8   54.19   17.30
   8  -2  -8   12.30    9.50
   8  -2  -8   17.40    9.10
   8  -2  -8    2.70    9.20
  -8   2   8   16.40    8.40
  -8   2   8   20.10    8.10
  -8   2   8   34.50   16.80
  -8   2   8   11.20    8.40
   6  -2  -8   59.69   11.70
   6  -2  -8   64.09   12.20
   6  -2  -8   44.60   12.10
   6  -2  -8   71.69   11.60
   6  -2  -8   98.29   21.60
  -6   2   8   67.19   11.90
  -6   2   8   51.69   11.70
  -6   2   8   77.69   11.90
   4  -2  -8  416.26   46.40
   4  -2  -8  389.16   46.00
   4  -2  -8  335.87   45.60
   4  -2  -8  351.06   49.50
   4  -2  -8  422.16   46.50
  -4   2   8  365.06   45.50
  -4   2   8  423.86   45.60
  -4   2   8  460.65   46.50
  -4   2   8  378.86   46.00
   2  -2  -8  307.87   37.80
   2  -2  -8  317.67   37.20
   2  -2  -8  349.77   40.40
   2  -2  -8  288.27   37.10
   2  -2  -8  268.27   36.70
  -2   2   8  323.47   36.40
  -2   2   8  310.87   36.90
  -2   2   8  301.77   36.50
   0  -2  -8   53.49   15.10
   0  -2  -8   33.60   10.50
   0  -2  -8   48.40    9.80
   0  -2  -8   37.40   10.00
   0  -2  -8   48.80   10.20
   0   2   8   41.30    9.00
   0   2   8   45.50    9.20
   0   2   8   38.90    9.20
  -2  -2  -8   24.60    7.40
  -2  -2  -8   22.30   12.60
  -2  -2  -8   18.40    7.90
  -2  -2  -8    1.70    8.40
   2   2   8   23.30    7.00
   2   2   8   11.30    7.40
   2   2   8   19.20    7.40
  -4  -2  -8  100.29   15.60
  -4  -2  -8   62.99   14.10
  -4  -2  -8  100.69   15.00
  -4  -2  -8  119.39   17.60
   4   2   8  101.29   13.90
   4   2   8   91.19   13.90
   4   2   8  106.19   14.70
  -6  -2  -8   16.00   10.40
  -6  -2  -8   24.70    8.60
  -6  -2  -8   26.20   11.10
  -6  -2  -8   33.70    9.60
   6   2   8   29.30    8.30
   6   2   8   38.70    8.60
   6   2   8   26.80    8.40
  -8  -2  -8  300.97   36.90
  -8  -2  -8  273.67   35.30
  -8  -2  -8  311.47   36.40
  -8  -2  -8  242.28   34.90
   8   2   8  373.46   36.30
   8   2   8  308.97   35.60
   8   2   8  269.37   34.60
 -10  -2  -8  153.78   22.10
 -10  -2  -8  149.79   22.90
  10   2   8  155.28   20.50
  10   2   8  155.88   21.20
  10   2   8  147.89   20.60
 -12  -2  -8  136.39   19.70
 -12  -2  -8  109.79   19.70
  12   2   8   83.09   14.80
  12   2   8   76.69   16.20
  12   2   8  102.69   15.60
 -14  -2  -8   17.70   14.70
  14   2   8   21.60   10.00
  14   2   8   20.80    8.90
 -16  -2  -8   42.40   16.20
  16   2   8    8.70   12.50
  16   2   8   -0.40    8.70
  16   2   8   19.70   10.00
 -18  -2  -8   12.70   16.10
  18   2   8   -8.20    8.30
  18   2   8    4.80   10.40
 -20  -2  -8  -11.40   16.80
  20   2   8   24.60   12.10
  20   2   8    4.90   10.30
  21  -3  -8  -24.10   12.80
  21  -3  -8   27.00   13.60
 -21   3   8  -11.90   12.30
  19  -3  -8    7.90   12.10
  19  -3  -8   -1.70   12.30
 -19   3   8   -1.90   11.60
 -19   3   8   -0.90   23.80
  17  -3  -8   36.20   12.90
  17  -3  -8   67.79   15.40
 -17   3   8   40.80   12.10
 -17   3   8   42.10   28.00
  15  -3  -8   42.70   13.70
  15  -3  -8   13.70   12.50
  15  -3  -8   25.80   12.20
 -15   3   8   74.79   28.80
 -15   3   8   31.70   12.00
 -15   3   8   27.90    9.90
  13  -3  -8  305.07   37.70
  13  -3  -8  227.78   36.60
  13  -3  -8  299.47   36.80
 -13   3   8  272.97   34.70
 -13   3   8  286.97   35.60
  11  -3  -8   49.60   13.50
  11  -3  -8   55.09   12.50
  11  -3  -8   42.00   12.30
 -11   3   8   50.19   11.30
 -11   3   8  110.59   28.10
 -11   3   8   34.90   10.10
   9  -3  -8   20.70    9.00
   9  -3  -8   21.80    9.90
   9  -3  -8   17.20   10.30
   9  -3  -8   25.90    9.40
  -9   3   8   -1.20    9.60
  -9   3   8   22.00   21.10
  -9   3   8   16.70    8.20
  -9   3   8   11.50    6.70
   7  -3  -8    0.20    8.70
   7  -3  -8   23.10    8.50
   7  -3  -8    1.90    7.90
   7  -3  -8    2.90    8.70
  -7   3   8   16.60   19.60
  -7   3   8    2.60    6.00
  -7   3   8   11.20    7.80
  -7   3   8    4.90    7.00
   5  -3  -8   52.99   12.30
   5  -3  -8   53.29   12.00
   5  -3  -8   81.69   12.20
   5  -3  -8   80.89   12.00
  -5   3   8   50.49    9.70
  -5   3   8   61.79   11.60
  -5   3   8   71.69   10.80
  -5   3   8   84.49   22.80
   3  -3  -8  132.99   24.90
   3  -3  -8   98.49   17.20
   3  -3  -8  126.69   17.60
   3  -3  -8  122.69   17.10
   3  -3  -8  115.39   16.70
  -3   3   8  132.79   16.60
  -3   3   8  117.59   16.10
  -3   3   8  115.89   25.60
  -3   3   8  124.29   16.50
   1  -3  -8  -13.00    6.60
   1  -3  -8   -3.80    8.20
   1  -3  -8   20.00   16.20
   1  -3  -8    1.50    7.40
   1  -3  -8    6.00    9.00
  -1   3   8   -3.10    5.80
  -1   3   8   16.40   18.40
  -1   3   8   -3.20    5.20
  -1   3   8   -6.80    5.80
  -1  -3  -8   -0.40    8.00
  -1  -3  -8    2.70    9.40
  -1  -3  -8   27.80   16.10
  -1  -3  -8   23.80    8.50
  -1  -3  -8   14.90    9.40
   1   3   8   22.00    7.00
   1   3   8   21.00   15.90
   1   3   8   18.20    6.20
   1   3   8   17.00    6.50
  -3  -3  -8    5.10    8.60
  -3  -3  -8   20.50    8.40
  -3  -3  -8   35.00   14.50
  -3  -3  -8    4.90    7.10
  -3  -3  -8   16.20    9.60
   3   3   8    5.70    6.00
   3   3   8   10.10   15.10
   3   3   8   18.60    6.50
   3   3   8    5.70    6.00
  -5  -3  -8    6.90    8.60
  -5  -3  -8    9.60    8.70
  -5  -3  -8    3.40   12.30
  -5  -3  -8   24.00   10.10
   5   3   8    3.00    6.40
   5   3   8   21.90   17.00
   5   3   8    2.70    6.00
   5   3   8    4.10    6.40
  -7  -3  -8   42.10   12.60
  -7  -3  -8   51.69   11.10
  -7  -3  -8   16.40   10.40
  -7  -3  -8   27.30   11.70
   7   3   8   32.50   18.50
   7   3   8   40.80    8.80
   7   3   8   39.00    8.50
   7   3   8   47.10    8.70
  -9  -3  -8  102.49   20.00
  -9  -3  -8  151.18   22.60
  -9  -3  -8  136.89   19.80
   9   3   8  146.29   20.50
   9   3   8  179.18   20.80
   9   3   8  149.09   28.70
 -11  -3  -8  218.68   33.00
 -11  -3  -8  241.08   32.80
  11   3   8  273.77   31.00
  11   3   8  265.67   31.50
  11   3   8  256.47   31.70
  11   3   8  203.28   37.30
 -13  -3  -8    7.50   13.90
 -13  -3  -8    5.70   16.00
  13   3   8    4.70    8.50
  13   3   8   15.80   16.70
  13   3   8    9.80    8.90
  13   3   8    7.90    8.20
 -15  -3  -8  -10.10   13.30
  15   3   8   10.30   15.60
  15   3   8   -1.20    9.70
  15   3   8    7.40    7.30
 -17  -3  -8    3.70   15.10
  17   3   8   -1.50    7.70
  17   3   8   16.20    9.60
  19   3   8    6.90    9.40
  18  -4  -8   34.90   15.10
  18  -4  -8   34.30   14.00
 -18   4   8   28.20   31.20
 -18   4   8   20.40    9.80
  16  -4  -8    5.00   14.00
  16  -4  -8   15.50   11.60
 -16   4   8   28.30    8.70
 -16   4   8   31.70   30.50
  14  -4  -8   36.40   12.10
  14  -4  -8   34.70   13.20
 -14   4   8   15.10   12.00
 -14   4   8   58.39   31.30
 -14   4   8   16.50    7.80
  12  -4  -8   51.19   12.90
  12  -4  -8   42.00   12.70
  12  -4  -8   18.20   14.00
 -12   4   8   81.79   30.80
 -12   4   8   39.20    8.20
 -12   4   8   21.40    7.50
  10  -4  -8   71.99   15.50
  10  -4  -8   66.49   15.00
  10  -4  -8   82.49   14.40
 -10   4   8  102.39   31.60
 -10   4   8   44.80    9.30
   8  -4  -8  120.29   15.70
   8  -4  -8   89.29   14.80
   8  -4  -8   77.29   15.60
   8  -4  -8   96.69   16.90
  -8   4   8   94.49   12.20
  -8   4   8   57.59   10.70
  -8   4   8  138.19   33.70
   6  -4  -8   95.69   17.10
   6  -4  -8  113.49   17.40
   6  -4  -8  123.19   16.30
   6  -4  -8  136.39   17.20
  -6   4   8  175.78   33.10
  -6   4   8   78.99   12.60
  -6   4   8  113.99   12.90
  -6   4   8   77.89   15.10
   4  -4  -8   97.19   14.30
   4  -4  -8   66.39   15.10
   4  -4  -8  101.59   14.60
   4  -4  -8   83.19   15.00
  -4   4   8   89.59   29.50
   2  -4  -8   16.80    9.90
   2  -4  -8    7.30    9.60
   2  -4  -8    9.10    8.80
   2  -4  -8   13.70    8.70
  -2   4   8    2.90   22.40
   0  -4  -8   10.20   10.40
   0  -4  -8   12.70   20.80
   0  -4  -8   24.80    9.30
   0  -4  -8   18.40    8.50
   0  -4  -8    0.60   10.00
   0   4   8   15.10   22.30
   0   4   8   18.30    6.30
  -2  -4  -8   18.00   10.00
  -2  -4  -8    7.20   19.90
  -2  -4  -8    7.20    9.10
  -2  -4  -8   15.80   10.20
  -2  -4  -8    8.00    9.90
   2   4   8   20.70   21.70
   2   4   8    5.40    5.50
  -4  -4  -8   14.40    9.60
  -4  -4  -8    8.50   10.10
  -4  -4  -8    8.30    9.50
  -4  -4  -8   16.30   10.20
  -4  -4  -8    5.40   17.10
   4   4   8    0.50    2.50
   4   4   8    5.60    2.80
   4   4   8    2.20   21.20
   4   4   8   -0.60    5.10
  -6  -4  -8    3.30   14.00
  -6  -4  -8   -8.10   11.00
  -6  -4  -8   17.70   10.00
   6   4   8    8.60    6.10
   6   4   8    4.60    4.10
   6   4   8   10.70    4.10
   6   4   8   22.80   24.70
  -8  -4  -8   47.70   13.60
  -8  -4  -8   38.30   12.10
  -8  -4  -8   38.10   14.50
   8   4   8   57.99    7.60
   8   4   8   31.50    6.90
   8   4   8   69.59   26.90
   8   4   8   25.50    8.40
 -10  -4  -8   29.90   14.40
 -10  -4  -8   25.80   14.60
  10   4   8    5.00    5.20
  10   4   8    8.70   20.10
  10   4   8    4.40    6.50
  10   4   8    8.00    6.50
 -12  -4  -8    4.90   13.70
  12   4   8    8.50   19.50
  12   4   8   21.00    6.90
 -14  -4  -8   17.90   14.20
  14   4   8   39.50   22.30
  14   4   8   31.70    7.90
  14   4   8   19.40    8.70
 -16  -4  -8   12.30   15.10
  16   4   8    8.00    7.30
  15  -5  -8   13.70   13.20
  15  -5  -8   19.40   13.80
 -15   5   8   35.50   35.30
  13  -5  -8    4.00   12.50
  13  -5  -8  -19.20   12.90
 -13   5   8   11.10   35.80
  11  -5  -8   55.39   15.70
  11  -5  -8   46.80   14.70
 -11   5   8   64.19   32.40
   9  -5  -8   23.10   12.50
   9  -5  -8   55.89   13.60
  -9   5   8   68.39   36.30
   7  -5  -8    2.50   11.40
   7  -5  -8   12.80   11.20
  -7   5   8  -12.00   29.30
   5  -5  -8   51.59   14.70
   5  -5  -8   93.39   15.70
   5  -5  -8  100.19   16.70
  -5   5   8   94.29   31.40
   3  -5  -8   17.10   12.00
   3  -5  -8   48.80   12.40
   3  -5  -8   61.19   12.50
   3  -5  -8   54.49   12.80
  -3   5   8   45.80   31.50
   1  -5  -8  -19.10   10.60
   1  -5  -8    3.70    9.70
   1  -5  -8    6.60    9.40
   1  -5  -8    4.70    9.80
  -1   5   8  -16.20   26.80
  -1  -5  -8   41.90   14.60
  -1  -5  -8   29.10   11.90
  -1  -5  -8    8.20   10.40
  -1  -5  -8   30.40   11.90
  -1  -5  -8   58.29   28.60
   1   5   8    9.20   25.30
  -3  -5  -8    7.30   12.30
  -3  -5  -8  -19.80    8.90
  -3  -5  -8   26.40   23.10
   3   5   8   -2.40    3.50
   3   5   8    5.80   24.20
  -5  -5  -8   -8.80   10.00
   5   5   8   34.40   30.30
  -7  -5  -8   -4.10   10.60
  -7  -5  -8    4.70   13.60
   7   5   8   49.00   30.70
  -9  -5  -8    8.20   13.80
   9   5   8  -10.80   26.00
 -11  -5  -8    1.10   13.20
  11   5   8   42.00   25.90
  10  -6  -8   -4.60   10.90
   8  -6  -8   -8.40   10.50
   6  -6  -8   13.70   10.20
   4  -6  -8   14.30   10.10
   2  -6  -8   -1.70    9.60
   0  -6  -8   -1.90   10.40
  -2  -6  -8    1.60    9.60
  -4  -6  -8  -11.90   10.50
  -6  -6  -8   25.10   11.60
  -4  -6   9   41.20   28.40
  -2  -6   9   25.70   27.10
   0  -6   9   37.60   28.50
   2  -6   9   20.30   29.30
   4  -6   9  -16.10   29.00
 -15  -5   9  -12.80   20.30
 -13  -5   9  -11.00   13.00
 -11  -5   9    3.00   12.10
  -9  -5   9  -20.10   10.50
  -7  -5   9   25.40   10.20
  -5  -5   9   -3.50   22.60
  -5  -5   9   -6.80    7.40
  -5  -5   9    7.70   13.70
  -3  -5   9  -12.50    8.30
  -3  -5   9   13.10   24.30
  -3  -5   9   -4.70    6.90
  -1  -5   9   -8.50    7.00
  -1  -5   9    4.40    8.30
  -1  -5   9   28.10   23.70
   1  -5   9   44.20    9.60
   1  -5   9   72.29   10.80
   1  -5   9   44.30   10.20
   1  -5   9   83.39   27.50
   3  -5   9   29.90   23.40
   3  -5   9   16.00    8.70
   3  -5   9   19.20   10.00
   3  -5   9   20.90    8.60
   5  -5   9   31.80   10.90
   5  -5   9   51.99   10.70
   5  -5   9   28.20   28.30
   7  -5   9   32.20   30.50
   7  -5   9   -7.30   10.10
   7  -5   9    1.70    8.80
   9  -5   9   14.60   11.20
   9  -5   9   40.50   35.40
   9  -5   9   15.50   10.60
  11  -5   9    7.30   10.90
  11  -5   9  -21.50   30.80
  11  -5   9   -0.80   11.30
 -18  -4   9   30.70   16.90
 -16  -4   9  -26.40   15.60
 -16  -4   9   19.10   18.50
  14   4  -9   16.30    6.10
 -14  -4   9    1.60   14.10
  12   4  -9   35.40    7.30
 -12  -4   9   61.79   12.60
 -12  -4   9   43.20   14.30
  10   4  -9   17.50    7.80
  10   4  -9    4.50    3.30
 -10  -4   9    2.00   10.70
 -10  -4   9   11.20   10.30
 -10  -4   9   20.40    9.90
   8   4  -9   -3.80    3.80
   8   4  -9   -2.50    6.50
  -8  -4   9  -30.00    9.00
  -8  -4   9    1.70    8.50
  -8  -4   9   -0.30    9.50
   6   4  -9   15.30    4.60
   6   4  -9   28.00    6.00
  -6  -4   9   36.20    8.50
  -6  -4   9   20.20    9.00
  -6  -4   9   40.30   18.60
  -6  -4   9   31.90    9.00
   4   4  -9   -3.90    2.90
   4   4  -9   -6.40    3.70
  -4  -4   9   35.20   21.00
  -4  -4   9  -11.00    7.20
  -4  -4   9    7.40    8.20
   2   4  -9    0.70    3.30
   2   4  -9    2.00    2.60
  -2  -4   9    5.80    7.30
  -2  -4   9    7.40   20.20
  -2  -4   9   -4.80    7.00
  -2  -4   9   18.80    7.20
   0   4  -9   54.99    7.30
   0   4  -9   33.80    6.50
   0  -4   9   47.20    9.10
   0  -4   9   72.39   10.90
   0  -4   9   65.19   23.30
   0  -4   9   52.79    9.60
  -2   4  -9   15.50    4.30
  -2   4  -9   -1.50    4.20
   2  -4   9   11.70    7.20
   2  -4   9    8.40    6.60
   2  -4   9    2.70    7.70
   2  -4   9   24.80   22.20
  -4   4  -9   17.00    6.70
   4  -4   9   37.60   10.10
   4  -4   9   34.30    8.90
   4  -4   9   48.20    9.10
   4  -4   9   72.89   26.60
  -6   4  -9   77.49   11.10
   6  -4   9   64.09   13.20
   6  -4   9   73.79   13.20
   6  -4   9  130.89   31.70
   6  -4   9   63.09   13.80
   8  -4   9   37.20   11.90
   8  -4   9   70.19   31.50
   8  -4   9   38.40   11.30
  10  -4   9    8.60    9.80
  10  -4   9    1.80   11.00
  10  -4   9   13.90   31.00
 -12   4  -9   18.30    6.30
  12  -4   9   76.59   34.40
  12  -4   9   -3.10   11.00
  12  -4   9   26.70   12.00
  14  -4   9    2.80   11.90
  14  -4   9    9.30   13.70
  14  -4   9   49.80   31.90
  21   3  -9    7.80    8.30
 -21  -3   9   -6.80   17.50
  19   3  -9    8.00    7.10
 -19  -3   9   -1.40   14.50
  17   3  -9   45.90   14.40
  17   3  -9   51.19   10.20
  17   3  -9   52.39    9.50
  17   3  -9   30.90   15.10
 -17  -3   9   84.79   19.30
  15   3  -9   14.30    6.50
  15   3  -9   15.30    7.10
  15   3  -9   16.60   11.50
  15   3  -9    2.70    6.00
 -15  -3   9   48.00   19.20
 -15  -3   9   18.30   13.90
 -15  -3   9   13.00   15.40
 -15  -3   9   24.20   19.40
  13   3  -9   57.59   15.60
  13   3  -9   76.29   12.00
 -13  -3   9   68.19   17.00
 -13  -3   9  105.19   16.30
 -13  -3   9  103.69   23.00
  11   3  -9   42.50    8.20
  11   3  -9   38.20   15.00
  11   3  -9   53.79   12.10
  11   3  -9   72.99   10.10
  11   3  -9   48.80    8.20
 -11  -3   9   68.19   12.00
 -11  -3   9   85.09   15.00
 -11  -3   9   75.49   22.10
 -11  -3   9   86.19   13.50
   9   3  -9   33.30    7.90
   9   3  -9   18.50    9.20
   9   3  -9   34.10   15.20
  -9  -3   9   39.60   11.00
  -9  -3   9   32.70   10.20
  -9  -3   9   25.20   11.50
   7   3  -9   13.40    7.30
   7   3  -9   20.90    5.60
   7   3  -9   13.20   15.60
  -7  -3   9   22.40    8.80
  -7  -3   9   17.80    8.20
  -7  -3   9   18.70   16.10
  -7  -3   9   12.80    7.20
   5   3  -9    9.00    4.80
   5   3  -9   25.90   16.50
   5   3  -9   10.30    6.90
  -5  -3   9   22.30   15.90
  -5  -3   9   18.30    7.80
  -5  -3   9   13.70    7.50
  -5  -3   9   21.50    7.60
   3   3  -9   41.50    8.30
   3   3  -9   47.40    7.20
   3   3  -9   56.69   20.00
  -3  -3   9   43.90    8.70
  -3  -3   9   49.00    9.30
  -3  -3   9   46.90   17.10
  -3  -3   9   28.10    8.70
   1   3  -9   33.80    6.30
   1   3  -9   36.80    7.60
  -1  -3   9   25.40    8.00
  -1  -3   9   25.60    7.90
  -1  -3   9   43.10   18.30
  -1  -3   9   32.20    8.20
  -1   3  -9   23.20    7.20
  -1   3  -9   40.80    6.90
   1  -3   9   18.70    7.60
   1  -3   9   36.70    8.50
   1  -3   9   36.00   19.10
  -3   3  -9   39.90    5.50
  -3   3  -9   24.50    7.70
  -3   3  -9   52.29    7.90
   3  -3   9   38.30    8.50
   3  -3   9   37.50    8.60
   3  -3   9   22.90    9.30
   3  -3   9   42.40   20.40
  -5   3  -9   58.89    6.70
  -5   3  -9   26.40    8.40
  -5   3  -9   18.70    5.20
   5  -3   9   46.00    8.90
   5  -3   9   51.89   21.60
   5  -3   9   35.40    8.80
   5  -3   9   34.30    9.40
  -7   3  -9   25.90    6.80
  -7   3  -9   53.99    8.50
   7  -3   9   56.09   11.60
   7  -3   9   43.90   21.10
   7  -3   9   47.80   10.50
   7  -3   9   43.40   10.60
  -9   3  -9  155.68   20.00
   9  -3   9  125.09   20.30
   9  -3   9  227.08   35.80
   9  -3   9  106.79   20.10
 -11   3  -9   10.70    7.10
 -11   3  -9   39.30    9.30
  11  -3   9   24.60   11.90
  11  -3   9   81.49   29.30
  11  -3   9   33.10   10.30
 -13   3  -9   28.40   10.00
 -13   3  -9   14.50    7.60
  13  -3   9   39.30   14.30
  13  -3   9   46.70   27.30
  13  -3   9   25.30   11.80
  15  -3   9   23.50   13.40
  15  -3   9    1.30   11.80
  15  -3   9    7.70   26.70
  17  -3   9   13.60   14.10
  17  -3   9  -17.10   10.60
  17  -3   9   13.60   27.40
  22   2  -9    6.30    7.80
  22   2  -9    1.20   10.10
 -22  -2   9   -5.20   17.00
  20   2  -9   18.60    9.10
  20   2  -9   22.40   10.20
 -20  -2   9   13.20   15.80
  18   2  -9   17.70    9.30
  18   2  -9   27.80    9.50
  18   2  -9   20.50   12.00
 -18  -2   9    6.00   15.40
 -18  -2   9   51.69   16.10
 -18  -2   9   14.40   16.90
  16   2  -9   43.30   13.80
  16   2  -9   77.39   11.90
  16   2  -9   62.29   11.30
  16   2  -9   45.10   12.00
 -16  -2   9   90.59   18.30
 -16  -2   9   77.29   16.90
  14   2  -9    5.60    7.10
  14   2  -9  -11.10   10.90
  14   2  -9    3.50    7.40
  14   2  -9   10.70    7.70
 -14  -2   9   15.50   12.30
 -14  -2   9   16.30   16.20
 -14  -2   9   -0.80   11.90
  12   2  -9   12.20   10.20
  12   2  -9   15.40    8.70
  12   2  -9   21.80    8.00
  12   2  -9   18.10   11.30
  12   2  -9   27.10    7.90
 -12  -2   9   32.30   10.60
 -12  -2   9   26.60   14.50
 -12  -2   9   36.90   12.90
 -12  -2   9   31.70   11.30
  10   2  -9   13.00    6.80
  10   2  -9    1.60    7.80
  10   2  -9   25.60    7.60
  10   2  -9   23.20   12.00
  10   2  -9    0.80    7.40
 -10  -2   9   20.20    9.70
 -10  -2   9   15.50    7.80
 -10  -2   9   13.60    9.70
   8   2  -9   36.30    8.90
   8   2  -9   45.50    8.50
   8   2  -9   61.19   10.30
   8   2  -9   41.10   14.30
   8   2  -9   50.59    9.70
  -8  -2   9   58.99   10.90
  -8  -2   9   36.80   10.90
  -8  -2   9   38.70    9.90
   6   2  -9   69.39   11.20
   6   2  -9   87.09   12.10
   6   2  -9   76.49   16.40
   6   2  -9   90.99   11.30
   6   2  -9   63.99   12.10
  -6  -2   9   89.59   13.10
  -6  -2   9   81.99   13.60
  -6  -2   9   88.49   12.50
   4   2  -9   57.99   15.10
   4   2  -9   35.40    7.90
   4   2  -9   29.60    9.40
   4   2  -9   57.29    9.20
   4   2  -9   55.19    8.10
  -4  -2   9   62.69   10.60
  -4  -2   9   52.59    9.90
  -4  -2   9   62.09   15.50
  -4  -2   9   36.70    9.50
  -4  -2   9   42.10    9.50
   2   2  -9   61.89    9.80
   2   2  -9   58.89   10.50
   2   2  -9   92.39   11.40
   2   2  -9   57.19    9.30
   2   2  -9   79.19   18.40
  -2  -2   9   54.99   11.00
  -2  -2   9   66.19   10.60
  -2  -2   9   69.59   17.10
  -2  -2   9   73.89   11.10
   0   2  -9   -6.10    4.80
   0   2  -9   26.80   16.50
   0   2  -9    0.50    6.30
   0   2  -9    7.40    6.40
   0   2  -9    9.70    5.10
   0  -2   9    7.70    6.40
   0  -2   9   20.40   15.20
   0  -2   9    6.30    6.20
   0  -2   9    5.90    6.70
  -2   2  -9  103.19   12.30
  -2   2  -9  107.69   24.60
  -2   2  -9   80.99   12.90
  -2   2  -9  103.49   13.10
  -2   2  -9   61.59   11.40
   2  -2   9   75.89   13.00
   2  -2   9   70.69   12.20
   2  -2   9  102.89   13.20
   2  -2   9  104.59   19.40
  -4   2  -9   31.00    8.80
  -4   2  -9   46.10    7.90
  -4   2  -9   63.09   10.30
   4  -2   9   72.99   18.60
   4  -2   9   35.60    8.70
   4  -2   9   43.60    9.60
   4  -2   9   40.30    9.20
  -6   2  -9   70.69   10.60
  -6   2  -9   31.00    8.50
  -6   2  -9   56.09   10.70
   6  -2   9   60.49   10.50
   6  -2   9   65.39   19.50
   6  -2   9   36.00    9.90
   6  -2   9   54.99   11.00
  -8   2  -9   42.30   11.50
  -8   2  -9   48.60   10.30
  -8   2  -9   67.19   12.00
   8  -2   9   63.59   12.50
   8  -2   9   60.39   12.00
   8  -2   9   68.59   12.00
   8  -2   9  100.19   21.80
 -10   2  -9   84.09   16.80
  10  -2   9  121.59   18.10
  10  -2   9  180.78   28.30
  10  -2   9  145.09   19.20
 -12   2  -9  112.69   21.30
 -12   2  -9  183.58   24.60
  12  -2   9  168.58   23.10
  12  -2   9  173.68   23.10
  12  -2   9  198.48   34.20
 -14   2  -9   16.00    9.70
  14  -2   9   13.40   19.90
  14  -2   9   23.10   12.80
  14  -2   9   -5.40    9.40
 -16   2  -9   14.40   11.40
  16  -2   9    7.10   20.50
  16  -2   9   40.70   23.40
  16  -2   9    3.90   10.50
  16  -2   9   11.90   13.50
 -18   2  -9   28.00   13.40
  18  -2   9   -6.10   10.90
  18  -2   9   -7.20   12.40
  18  -2   9   29.70   23.30
  23   1  -9    4.70   10.20
  23   1  -9  -13.60    9.70
 -23  -1   9   28.70   18.40
  21   1  -9   30.40   19.40
  21   1  -9   32.10   10.90
  21   1  -9   19.00   10.70
 -21  -1   9   23.30   16.50
  19   1  -9   -4.00   10.10
  19   1  -9    6.50   12.70
  19   1  -9   10.40    8.90
 -19  -1   9   22.80   14.60
  17   1  -9   18.00    9.40
  17   1  -9   24.60    9.50
  17   1  -9   21.30   13.70
 -17  -1   9   48.00   15.10
 -17  -1   9   22.30   18.70
  15   1  -9   77.79   16.90
  15   1  -9  102.69   16.40
  15   1  -9  120.19   20.40
  15   1  -9  120.39   17.70
 -15  -1   9  140.49   20.20
 -15  -1   9  133.39   20.60
  13   1  -9   -1.20   12.80
  13   1  -9   -4.30    8.40
  13   1  -9    6.50    8.20
  13   1  -9   16.50    9.30
  13   1  -9   15.50    7.60
 -13  -1   9   21.20   14.20
 -13  -1   9    6.90    8.70
 -13  -1   9    8.10   11.30
 -13  -1   9   12.90   10.80
  11   1  -9    2.80   13.20
  11   1  -9   15.50    8.80
  11   1  -9   17.10    8.40
  11   1  -9   26.30   10.00
  11   1  -9   16.90    7.90
 -11  -1   9   31.50   14.30
 -11  -1   9   27.80   10.30
 -11  -1   9    8.10    8.30
 -11  -1   9   25.20   10.80
   9   1  -9   31.50    8.70
   9   1  -9   37.40    9.80
   9   1  -9   43.10   10.40
   9   1  -9   39.60   10.10
  -9  -1   9   42.50   11.70
  -9  -1   9   45.80    9.90
  -9  -1   9   67.79   14.60
  -9  -1   9   22.90   10.90
   7   1  -9  125.59   18.70
   7   1  -9  127.29   17.90
   7   1  -9  150.38   18.60
   7   1  -9  120.29   18.10
  -7  -1   9  135.49   18.60
  -7  -1   9  139.09   18.80
  -7  -1   9  178.38   20.00
   5   1  -9  139.79   21.00
   5   1  -9  140.19   22.00
   5   1  -9  183.18   20.30
   5   1  -9  156.88   20.20
   5   1  -9  147.79   19.90
  -5  -1   9  173.88   20.80
  -5  -1   9  157.78   20.10
  -5  -1   9  123.59   19.70
  -5  -1   9  184.98   21.00
   3   1  -9  104.09   16.60
   3   1  -9   56.29   10.10
   3   1  -9   57.89   10.40
   3   1  -9   68.29   11.40
   3   1  -9   62.39   11.00
  -3  -1   9   65.09   11.00
  -3  -1   9   77.99   14.70
  -3  -1   9   56.79   10.80
  -3  -1   9   71.79   11.90
  -3  -1   9   53.29   10.60
   1   1  -9   82.79   15.80
   1   1  -9   37.60    9.00
   1   1  -9   45.90    9.00
   1   1  -9   41.20    8.60
   1   1  -9   28.30    8.90
  -1  -1   9   48.30    9.60
  -1  -1   9   60.49   14.00
  -1  -1   9   36.60    9.00
  -1  -1   9   34.50    9.20
  -1   1  -9 1545.45  188.38
  -1   1  -9 1941.01  187.58
  -1   1  -9 1816.82  187.48
  -1   1  -9 1904.81  187.28
  -1   1  -9 1513.15  187.18
   1  -1   9 1664.83  187.48
   1  -1   9 1422.76  188.08
   1  -1   9 1675.03  187.38
  -3   1  -9  336.07   38.50
  -3   1  -9  351.36   38.30
  -3   1  -9  306.87   38.20
  -3   1  -9  353.46   42.10
   3  -1   9  301.67   38.30
   3  -1   9  294.67   38.20
   3  -1   9  315.97   38.30
  -5   1  -9  101.29   15.90
  -5   1  -9  105.79   15.80
  -5   1  -9  107.79   15.90
  -5   1  -9  166.78   26.00
   5  -1   9  161.68   22.50
   5  -1   9  137.29   17.40
   5  -1   9   84.89   15.50
   5  -1   9   98.59   15.90
  -7   1  -9  181.08   22.60
  -7   1  -9  175.98   24.00
   7  -1   9  136.09   22.20
   7  -1   9  197.78   27.00
   7  -1   9  158.18   22.20
   7  -1   9  156.38   23.10
  -9   1  -9   58.69   12.40
   9  -1   9   67.09   12.10
   9  -1   9   81.19   12.60
 -11   1  -9   70.79   14.30
 -11   1  -9   67.19   13.80
  11  -1   9   62.09   12.80
  11  -1   9   86.09   19.00
  11  -1   9   72.99   14.50
 -13   1  -9   28.40   11.70
  13  -1   9   36.70   11.40
  13  -1   9   28.40   16.50
  13  -1   9   24.00   10.10
 -15   1  -9   25.00   12.70
  15  -1   9   70.89   18.80
  15  -1   9   23.10   11.10
  15  -1   9   41.10   14.40
 -17   1  -9   12.00   11.90
  17  -1   9   10.40   12.20
  17  -1   9   13.20   10.60
  17  -1   9   14.90   17.80
 -19   1  -9   25.90   16.00
  19  -1   9   32.50   14.30
  19  -1   9   26.40   16.20
  19  -1   9   15.80   11.80
  24   0  -9   -9.40   12.70
  24   0  -9  -13.00   12.30
 -24   0   9    3.30   17.10
  22   0  -9   -6.20   10.20
  22   0  -9    9.10   11.40
 -22   0   9   14.00   16.10
  20   0  -9   12.80   12.00
  20   0  -9    9.70   10.30
 -20   0   9   15.40   14.30
 -20   0   9    8.10   22.60
  18   0  -9   57.19   14.00
  18   0  -9   72.19   19.70
  18   0  -9   51.59   13.60
 -18   0   9   93.79   17.40
 -18   0   9   89.49   18.50
  16   0  -9  115.19   17.70
  16   0  -9  108.59   16.30
  16   0  -9   84.19   19.80
 -16   0   9  107.49   19.10
  14   0  -9   27.50   11.40
  14   0  -9   31.00   12.10
  14   0  -9   67.29   11.30
 -14   0   9   41.00   19.60
 -14   0   9   48.90   13.50
 -14   0   9   51.99   14.40
  12   0  -9  122.09   19.10
  12   0  -9  125.09   19.20
  12   0  -9  130.19   19.10
  12   0  -9  137.99   18.60
  12   0  -9  147.79   24.10
 -12   0   9  153.88   20.60
 -12   0   9  170.18   20.90
 -12   0   9  101.59   18.70
  10   0  -9  561.44   65.29
  10   0  -9  635.94   66.19
  10   0  -9  564.04   65.99
  10   0  -9  570.24   66.49
  10   0  -9  595.14   65.79
 -10   0   9  584.74   66.19
 -10   0   9  572.64   65.49
 -10   0   9  575.94   65.99
 -10   0   9  485.55   66.89
   8   0  -9  122.59   17.80
   8   0  -9  118.39   17.50
   8   0  -9  127.39   17.40
   8   0  -9   99.99   17.30
  -8   0   9  122.79   17.90
  -8   0   9  119.29   17.70
  -8   0   9  162.18   24.70
  -8   0   9  148.19   18.80
   6   0  -9   -9.60    7.10
   6   0  -9    0.70    6.90
   6   0  -9   -8.30    6.90
   6   0  -9   18.30   12.30
   6   0  -9   -5.10    8.00
  -6   0   9  -10.30    7.40
  -6   0   9   -1.20    6.40
  -6   0   9    5.10   14.00
  -6   0   9   -3.70    7.80
  -6   0   9   -2.20    8.30
   4   0  -9   -2.10    7.00
   4   0  -9    0.00    7.20
   4   0  -9   -9.20   10.60
   4   0  -9    3.80    5.80
   4   0  -9    0.60    6.50
  -4   0   9   -8.30    6.70
  -4   0   9   -2.50    7.50
  -4   0   9   -4.20    7.20
  -4   0   9   -7.10    7.00
   2   0  -9   46.70    8.80
   2   0  -9   39.10    8.80
   2   0  -9   32.30   13.70
   2   0  -9   38.10    9.80
   2   0  -9   44.80    9.50
  -2   0   9   24.80    8.40
  -2   0   9   44.00    9.10
  -2   0   9   31.20    8.30
  -2   0   9   27.10    8.70
   0   0  -9   11.50    7.00
   0   0  -9   12.70   12.60
   0   0  -9    4.20    8.90
   0   0  -9   13.80    7.10
   0   0  -9    5.40    7.80
   0   0   9    9.30    6.90
   0   0   9   10.20    7.60
   0   0   9    6.60    7.20
  -2   0  -9   12.30    7.60
  -2   0  -9   12.70    7.30
  -2   0  -9   -9.20    7.50
  -2   0  -9   47.00   12.80
   2   0   9   -3.20    6.60
   2   0   9    2.70    6.20
   2   0   9   -0.50    8.10
   2   0   9    8.90   10.50
  -4   0  -9  844.92   95.29
   4   0   9  793.62   95.39
   4   0   9  909.91   95.49
  -6   0  -9   26.50    9.10
  -6   0  -9   20.80    8.20
  -6   0  -9   30.50   16.60
  -6   0  -9   18.00    8.90
   6   0   9   26.90    8.60
   6   0   9   29.10    8.30
   6   0   9   22.10    8.60
  -8   0  -9   24.90   17.10
  -8   0  -9   32.60   10.40
  -8   0  -9   19.40    9.50
  -8   0  -9   37.80    9.20
   8   0   9   30.90   11.90
   8   0   9   31.90    9.70
   8   0   9   19.00    8.30
   8   0   9    8.90    8.50
 -10   0  -9    9.50    9.40
 -10   0  -9    0.90    9.90
 -10   0  -9   11.60    9.00
  10   0   9   28.00   11.90
  10   0   9   -3.20    7.30
  10   0   9   21.80    8.90
  10   0   9   15.60    8.00
 -12   0  -9   63.89   13.40
  12   0   9   40.60   10.70
  12   0   9   58.39   14.00
  12   0   9   50.99   12.10
 -14   0  -9  102.09   22.60
  14   0   9  185.78   24.10
 -16   0  -9   18.30   13.10
  16   0   9    1.20   10.80
  16   0   9    5.30    9.80
  16   0   9   30.50   12.10
 -18   0  -9   24.50   15.30
  18   0   9   25.10   12.00
  18   0   9   22.60   12.30
  18   0   9   15.90   11.00
 -20   0  -9  -11.10   15.10
  20   0   9    7.80   10.70
  20   0   9    4.70   12.10
  23  -1  -9    0.10   11.60
  23  -1  -9  -11.50   13.70
 -23   1   9   24.30   17.00
  21  -1  -9   25.70   13.10
  21  -1  -9   32.40   12.20
 -21   1   9   25.90   15.50
  19  -1  -9   -7.50   10.40
  19  -1  -9   17.70   12.60
 -19   1   9   28.80   18.80
 -19   1   9    0.80   13.00
  17  -1  -9   36.10   13.40
  17  -1  -9   33.20   11.30
 -17   1   9   12.10   12.60
 -17   1   9   34.30   19.40
  15  -1  -9  100.39   18.90
  15  -1  -9  126.19   20.80
  15  -1  -9  147.29   29.60
 -15   1   9  154.38   22.10
 -15   1   9  153.38   25.30
  13  -1  -9    2.30    8.70
  13  -1  -9    3.10    8.90
  13  -1  -9    7.20    9.80
  13  -1  -9   38.50   18.00
  13  -1  -9    5.90    9.10
 -13   1   9    6.00   10.50
 -13   1   9    7.90    9.80
 -13   1   9    4.50   10.20
  11  -1  -9   31.30    9.80
  11  -1  -9   17.80    9.60
  11  -1  -9   30.30   17.40
  11  -1  -9   13.50    9.30
  11  -1  -9   24.80    9.60
 -11   1   9   19.10    9.60
 -11   1   9   14.10    9.70
 -11   1   9   41.40   11.40
   9  -1  -9   49.10   10.60
   9  -1  -9   53.49   11.40
   9  -1  -9   23.30   10.80
   9  -1  -9   44.20   10.60
  -9   1   9   40.30   11.20
  -9   1   9   39.40   11.10
  -9   1   9   39.50   10.70
   7  -1  -9  157.98   21.00
   7  -1  -9  160.98   21.20
   7  -1  -9  113.79   19.70
   7  -1  -9  210.88   26.80
   7  -1  -9  148.89   20.60
  -7   1   9  167.58   21.00
  -7   1   9  136.79   20.40
  -7   1   9  146.99   20.60
   5  -1  -9  155.28   20.50
   5  -1  -9  149.59   20.60
   5  -1  -9  151.78   21.00
   5  -1  -9  159.18   25.80
   5  -1  -9  160.98   20.60
  -5   1   9  148.69   20.50
  -5   1   9  158.48   21.00
  -5   1   9  141.89   24.10
  -5   1   9  164.58   20.80
  -5   1   9  172.68   20.80
   3  -1  -9   59.19   11.50
   3  -1  -9   66.19   16.40
   3  -1  -9   54.89   11.00
   3  -1  -9   62.39   11.90
   3  -1  -9   61.59   11.50
  -3   1   9   82.49   12.10
  -3   1   9   56.89   11.50
  -3   1   9   97.89   16.80
  -3   1   9   75.69   12.00
  -3   1   9   53.89   11.30
   1  -1  -9   36.40    9.60
   1  -1  -9   40.30    9.70
   1  -1  -9   32.10   10.60
   1  -1  -9   44.60   10.30
   1  -1  -9   77.19   14.80
  -1   1   9   45.30    9.60
  -1   1   9   35.50    9.70
  -1  -1  -9 1954.30  200.08
  -1  -1  -9 1672.73  199.78
  -1  -1  -9 1825.72  199.78
   1   1   9 1789.92  199.68
   1   1   9 1786.92  199.68
   1   1   9 1725.13  199.68
  -3  -1  -9  361.96   38.10
  -3  -1  -9  315.77   37.80
  -3  -1  -9  284.17   38.60
   3   1   9  301.47   37.50
   3   1   9  351.56   38.10
   3   1   9  291.47   37.90
  -5  -1  -9   96.79   13.90
  -5  -1  -9   77.39   13.30
  -5  -1  -9  102.49   17.30
  -5  -1  -9   88.39   14.10
   5   1   9   89.99   13.60
   5   1   9   62.49   12.70
   5   1   9   75.29   12.90
  -7  -1  -9  176.08   22.80
  -7  -1  -9  139.69   23.90
  -7  -1  -9  163.98   22.00
  -7  -1  -9  149.69   22.60
   7   1   9  163.98   22.00
   7   1   9  166.68   21.90
   7   1   9  198.58   23.60
  -9  -1  -9   72.19   15.20
  -9  -1  -9   46.10   14.40
  -9  -1  -9   60.99   13.60
  -9  -1  -9  133.79   21.90
   9   1   9  100.09   13.60
   9   1   9   77.39   14.00
   9   1   9   91.29   13.80
 -11  -1  -9   52.39   14.70
 -11  -1  -9   71.09   16.20
  11   1   9   94.89   14.40
  11   1   9   99.99   14.60
  11   1   9   87.39   14.70
 -13  -1  -9   37.20   13.50
  13   1   9   21.80    9.00
  13   1   9   31.70   10.30
  13   1   9   23.10    9.50
 -15  -1  -9   39.10   16.10
  15   1   9   37.30   12.20
  15   1   9   54.29   14.00
  15   1   9   74.49   12.50
 -17  -1  -9   19.80   15.00
  17   1   9   21.30    8.90
  17   1   9    8.90   10.30
  17   1   9   11.60   12.10
 -19  -1  -9   12.10   16.00
  19   1   9   26.90   11.20
  19   1   9   19.30   12.00
  22  -2  -9   10.90   15.50
  22  -2  -9   11.30   12.40
 -22   2   9   12.70   12.70
  20  -2  -9   14.90   13.00
  20  -2  -9   20.00   12.20
 -20   2   9   11.70   21.80
 -20   2   9   22.20   14.10
  18  -2  -9    6.00   13.20
  18  -2  -9   20.60   11.60
 -18   2   9   34.60   23.60
 -18   2   9    9.40   13.10
  16  -2  -9   57.99   15.10
  16  -2  -9   70.49   14.50
 -16   2   9   92.79   27.20
 -16   2   9   72.29   15.60
  14  -2  -9   18.40   10.20
  14  -2  -9   -7.60   11.50
  14  -2  -9    2.80   10.70
 -14   2   9   27.60   22.00
 -14   2   9   -3.00    9.30
 -14   2   9   17.30   10.20
  12  -2  -9   13.70   10.20
  12  -2  -9   35.90   11.80
  12  -2  -9   21.10   10.90
 -12   2   9    5.80    9.90
 -12   2   9   37.50   11.70
 -12   2   9   23.20   19.30
  10  -2  -9   16.50   10.00
  10  -2  -9   24.00    9.50
  10  -2  -9   26.00    9.80
  10  -2  -9   40.30   20.80
  10  -2  -9   23.70   10.40
 -10   2   9   23.40   10.10
 -10   2   9   25.50   10.40
 -10   2   9   22.70    8.80
 -10   2   9   17.60   17.90
   8  -2  -9   72.69   12.50
   8  -2  -9   59.79   11.70
   8  -2  -9   59.99   20.80
   8  -2  -9   69.69   12.20
   8  -2  -9   46.30   12.00
  -8   2   9   55.39   11.80
  -8   2   9   42.20   10.60
  -8   2   9   44.30   11.70
   6  -2  -9   90.29   20.40
   6  -2  -9  102.89   14.40
   6  -2  -9   94.59   14.60
   6  -2  -9   81.49   14.30
   6  -2  -9   88.29   14.10
  -6   2   9   75.19   13.80
  -6   2   9   87.09   14.10
  -6   2   9   71.19   13.10
   4  -2  -9   62.99   18.70
   4  -2  -9   44.60   11.20
   4  -2  -9   37.20   10.10
   4  -2  -9   60.19   11.00
   4  -2  -9   51.89   10.50
  -4   2   9   45.60   10.50
  -4   2   9   64.79   10.90
  -4   2   9   43.40   10.50
  -4   2   9   45.20   11.00
   2  -2  -9   95.19   19.40
   2  -2  -9   71.29   13.20
   2  -2  -9   69.59   13.30
   2  -2  -9   57.49   13.60
   2  -2  -9   67.59   14.00
  -2   2   9  109.19   13.50
  -2   2   9   92.09   13.20
  -2   2   9   87.69   12.40
   0  -2  -9   -9.60    8.00
   0  -2  -9   11.90    8.30
   0  -2  -9  -11.30    8.60
   0  -2  -9   -1.90   12.50
   0  -2  -9    4.50    7.60
   0   2   9    4.90    6.90
   0   2   9   -6.30    6.70
   0   2   9   11.10    7.20
  -2  -2  -9   88.29   14.80
  -2  -2  -9   82.39   15.20
  -2  -2  -9   97.29   15.30
  -2  -2  -9  108.59   18.00
  -2  -2  -9   88.69   14.70
   2   2   9  106.59   14.60
   2   2   9   94.69   14.20
   2   2   9  115.39   14.50
  -4  -2  -9   19.80    8.60
  -4  -2  -9   57.49   13.80
  -4  -2  -9    8.60    8.20
  -4  -2  -9   24.70    9.00
   4   2   9   48.40    9.70
   4   2   9   32.30    8.90
   4   2   9   20.70    7.80
  -6  -2  -9   61.09   11.10
  -6  -2  -9   57.69   12.20
  -6  -2  -9   48.30   12.50
  -6  -2  -9   46.70   13.20
   6   2   9   66.59   11.00
   6   2   9   66.89   11.80
   6   2   9   48.50   12.50
   6   2   9   64.59   11.30
  -8  -2  -9   81.89   15.60
  -8  -2  -9   69.29   15.20
  -8  -2  -9   68.49   14.10
  -8  -2  -9   70.09   14.50
   8   2   9   98.49   13.80
   8   2   9   72.69   13.60
   8   2   9   83.99   13.60
 -10  -2  -9  158.68   23.40
 -10  -2  -9  125.19   24.70
 -10  -2  -9  135.89   23.00
  10   2   9  159.08   21.10
  10   2   9  170.28   21.70
  10   2   9  196.98   24.90
  10   2   9  152.58   20.50
 -12  -2  -9  205.58   28.50
 -12  -2  -9  227.18   28.70
  12   2   9  171.48   26.00
  12   2   9  189.38   27.40
 -14  -2  -9   11.40   14.40
  14   2   9   11.20    8.40
  14   2   9    7.40    8.20
 -16  -2  -9   31.60   15.40
  16   2   9    3.20   12.70
  16   2   9   15.10    8.90
  16   2   9    8.70    9.10
 -18  -2  -9    7.60   16.00
  18   2   9   -2.10   10.30
  18   2   9   16.00    9.30
  21  -3  -9    7.10   13.30
  21  -3  -9   10.90   15.70
 -21   3   9    0.40   13.20
 -21   3   9    7.30   27.90
  19  -3  -9   -5.40   11.70
  19  -3  -9   19.40   14.40
 -19   3   9   18.00   12.80
 -19   3   9    9.30   25.70
  17  -3  -9   61.79   15.00
  17  -3  -9   37.10   16.40
 -17   3   9  112.99   32.10
 -17   3   9   83.89   16.10
  15  -3  -9   30.10   14.00
  15  -3  -9   27.00   11.50
  15  -3  -9  -11.20   10.70
 -15   3   9   26.50   11.30
 -15   3   9    8.60    9.20
 -15   3   9   12.20   26.70
  13  -3  -9   92.69   17.70
  13  -3  -9   90.79   18.30
  13  -3  -9   86.39   17.50
 -13   3   9  104.79   16.70
  11  -3  -9   81.39   16.10
  11  -3  -9   75.59   17.10
  11  -3  -9   91.69   16.30
 -11   3   9  103.59   15.80
 -11   3   9  120.29   30.10
   9  -3  -9   29.50   11.80
   9  -3  -9   38.40   10.40
   9  -3  -9   42.80   11.30
   9  -3  -9   37.50   11.80
  -9   3   9   53.09    9.80
  -9   3   9   54.69   23.00
  -9   3   9    6.90    8.30
   7  -3  -9   22.50   10.20
   7  -3  -9   31.80    9.90
   7  -3  -9    7.80   22.00
   7  -3  -9   20.30    9.30
   7  -3  -9   20.70   10.00
  -7   3   9   14.00    7.20
  -7   3   9   30.30   20.90
  -7   3   9    2.30    9.00
  -7   3   9   16.30    7.40
   5  -3  -9    5.70   19.50
   5  -3  -9   21.10    9.90
   5  -3  -9   10.10    7.70
   5  -3  -9   14.00    9.40
   5  -3  -9   15.90    7.50
  -5   3   9   23.10    8.70
  -5   3   9   11.50    6.20
  -5   3   9   18.50   18.40
  -5   3   9   20.30    7.20
   3  -3  -9   58.49   20.20
   3  -3  -9   36.40    9.70
   3  -3  -9   62.09   11.90
   3  -3  -9   36.60   11.60
   3  -3  -9   48.60   10.80
  -3   3   9   49.30    9.70
  -3   3   9   35.00    8.70
  -3   3   9   41.80   18.40
  -3   3   9   49.00    9.30
   1  -3  -9   50.89   17.60
   1  -3  -9   12.20   10.60
   1  -3  -9   23.80    8.90
   1  -3  -9   37.90    9.60
   1  -3  -9   19.40   10.20
  -1   3   9    7.60   17.20
  -1   3   9   25.60    8.00
  -1   3   9   22.00    6.90
  -1   3   9   32.00    7.80
  -1  -3  -9   41.50    9.70
  -1  -3  -9   37.70    9.90
  -1  -3  -9   34.60   16.70
  -1  -3  -9   34.80   11.20
  -1  -3  -9   30.80   10.40
   1   3   9   30.10    7.70
   1   3   9   14.40    7.00
   1   3   9   25.60   17.00
   1   3   9   41.30    8.50
  -3  -3  -9   45.00   10.50
  -3  -3  -9   60.39   11.60
  -3  -3  -9   40.60   14.80
  -3  -3  -9   34.10   11.00
   3   3   9   45.20    8.70
   3   3   9   49.99    9.00
   3   3   9   41.50    8.50
   3   3   9   25.40   18.90
  -5  -3  -9   36.00   13.20
  -5  -3  -9   29.80   10.70
  -5  -3  -9   26.20   11.10
  -5  -3  -9   38.40   10.50
   5   3   9   33.50    8.60
   5   3   9   34.70   18.90
   5   3   9   46.30    8.80
   5   3   9   40.10    8.70
  -7  -3  -9   43.20   14.20
  -7  -3  -9   47.10   13.50
  -7  -3  -9   33.70   11.50
   7   3   9   61.79   10.30
   7   3   9   25.30   19.30
   7   3   9   47.30    9.90
   7   3   9   36.90    9.90
  -9  -3  -9  158.68   21.40
  -9  -3  -9   88.69   21.70
  -9  -3  -9  102.79   20.60
   9   3   9  163.88   20.70
   9   3   9  180.68   21.10
   9   3   9  139.29   27.70
   9   3   9  118.19   18.40
 -11  -3  -9   43.00   14.50
 -11  -3  -9    6.20   15.90
  11   3   9   14.90    9.10
  11   3   9   34.40    9.00
  11   3   9   24.10   20.00
  11   3   9   35.50   10.00
 -13  -3  -9    7.80   14.50
 -13  -3  -9   29.40   15.30
  13   3   9   23.10    8.90
  13   3   9   19.20    8.90
  13   3   9    5.30   15.90
  13   3   9    8.60    9.70
 -15  -3  -9   23.70   14.70
  15   3   9    6.30   15.50
  15   3   9    6.20    8.10
  15   3   9    1.50    9.60
 -17  -3  -9   -3.00   15.10
  17   3   9   -5.70    9.80
  17   3   9   -3.50    7.80
  18  -4  -9   26.00   14.80
  18  -4  -9   11.80   12.80
 -18   4   9   29.30   10.10
 -18   4   9   43.00   29.30
  16  -4  -9   12.80   13.50
  16  -4  -9    4.80   11.50
 -16   4   9    1.20    7.30
 -16   4   9   44.30   33.60
  14  -4  -9   17.30   13.00
  14  -4  -9   20.80   15.40
 -14   4   9   17.90    8.00
 -14   4   9   19.80   28.70
  12  -4  -9   24.50   15.30
  12  -4  -9   43.30   13.10
  12  -4  -9   47.40   13.20
 -12   4   9   90.09   34.80
 -12   4   9   22.00    8.00
 -12   4   9   39.50    8.80
  10  -4  -9   16.10   13.80
  10  -4  -9   14.30   12.80
  10  -4  -9   35.80   11.60
 -10   4   9   27.40   31.40
 -10   4   9   14.10    6.50
   8  -4  -9   18.70   11.50
   8  -4  -9   12.70   10.10
   8  -4  -9  -20.50   11.50
  -8   4   9    1.40    5.70
  -8   4   9   -2.80   29.80
  -8   4   9    2.80    4.90
   6  -4  -9   30.80   12.30
   6  -4  -9   57.39   11.10
   6  -4  -9   28.30   11.70
   6  -4  -9   37.60   10.60
  -6   4   9   48.80   26.50
  -6   4   9   19.10    6.20
  -6   4   9   38.50    6.60
   4  -4  -9  -14.80   10.20
   4  -4  -9   -2.90   10.60
   4  -4  -9   -0.30    9.80
   4  -4  -9   -7.30    9.90
  -4   4   9   -5.40    3.90
  -4   4   9   30.70   25.50
  -4   4   9   -0.60    3.70
   2  -4  -9   11.10    9.40
   2  -4  -9  -15.10   10.90
   2  -4  -9    8.80   10.20
   2  -4  -9   11.40   21.10
   2  -4  -9    5.40    9.80
  -2   4   9    1.50    3.00
  -2   4   9    3.70    3.10
  -2   4   9   -5.10   22.00
   0  -4  -9   76.29   12.30
   0  -4  -9   72.89   12.30
   0  -4  -9   77.39   22.00
   0  -4  -9   57.99   13.90
   0  -4  -9   71.49   14.00
   0   4   9   62.89    9.80
   0   4   9   38.70   24.10
   0   4   9   45.90    7.20
   0   4   9   51.29    7.60
  -2  -4  -9  -13.30   19.60
  -2  -4  -9   15.50    9.30
  -2  -4  -9   21.60   10.10
  -2  -4  -9   13.80   11.20
  -2  -4  -9   -3.20   11.50
   2   4   9    7.20    3.60
   2   4   9    8.30    3.70
   2   4   9   10.20    6.00
   2   4   9   25.70   22.60
  -4  -4  -9   48.70   12.30
  -4  -4  -9   25.80   19.30
  -4  -4  -9   12.50   12.10
  -4  -4  -9   55.59   12.30
   4   4   9   31.20    6.10
   4   4   9   33.60    6.10
   4   4   9   27.40   22.80
   4   4   9   47.60    8.00
  -6  -4  -9   86.79   18.40
  -6  -4  -9   55.99   14.80
  -6  -4  -9   80.89   13.30
   6   4   9   44.10    7.70
   6   4   9   45.30    9.00
   6   4   9   39.90    7.80
   6   4   9   28.00   25.70
  -8  -4  -9   24.70   14.70
  -8  -4  -9   40.90   12.30
  -8  -4  -9   25.90   12.50
   8   4   9   19.60    6.10
   8   4   9   21.90    6.60
   8   4   9   15.80    7.80
   8   4   9   28.00   25.80
 -10  -4  -9    8.70   15.20
  10   4   9   17.00    7.30
  10   4   9   17.90    6.30
  10   4   9    8.20   22.40
 -12  -4  -9   23.60   15.20
  12   4   9   16.10    7.30
  12   4   9   18.20   20.40
  12   4   9   13.80    7.20
 -14  -4  -9   18.70   14.30
  14   4   9   11.70   18.90
  14   4   9   14.20    7.50
  15  -5  -9   13.70   13.70
  15  -5  -9    8.40   13.90
 -15   5   9   -3.10   34.50
  13  -5  -9    3.00   14.20
  13  -5  -9  -13.50   12.60
 -13   5   9   19.70   33.10
  11  -5  -9   17.40   13.60
  11  -5  -9   13.00   12.00
 -11   5   9   40.90   31.10
   9  -5  -9   -0.20   12.00
   9  -5  -9  -11.60   11.40
  -9   5   9   11.90   31.10
   7  -5  -9   25.60   11.70
   7  -5  -9   31.50   13.00
  -7   5   9    7.90   31.70
   5  -5  -9   16.60   11.80
   5  -5  -9   -2.00   10.20
  -5   5   9   -1.40   26.50
   3  -5  -9   -2.00   10.90
   3  -5  -9   -9.60   11.20
  -3   5   9   -2.60   28.10
   1  -5  -9   11.00   10.70
   1  -5  -9    5.90   12.30
  -1   5   9    1.70   28.60
  -1  -5  -9   61.09   14.90
  -1  -5  -9   49.70   12.60
   1   5   9   43.50   27.70
  -3  -5  -9   56.19   23.00
  -3  -5  -9   18.00   14.40
  -3  -5  -9   23.40   11.80
   3   5   9   23.70   27.70
  -5  -5  -9   23.10   11.50
   5   5   9   12.90   23.50
  -7  -5  -9    2.30   10.50
  -7  -5  -9  -15.60   10.60
   7   5   9    7.90   25.80
  -9  -5  -9  -14.50   14.30
   9   5   9    1.30   24.30
 -11  -5  -9  -17.60   13.50
  11   5   9   -3.20   23.80
   8  -6  -9   -8.90   10.90
   6  -6  -9  -27.30   10.40
   4  -6  -9   10.00   10.60
   2  -6  -9   22.90   10.50
   0  -6  -9   13.70   11.00
  -2  -6  -9    0.50   10.70
  -4  -6  -9    6.20   11.10
  -4  -6  10   -1.00   23.30
  -2  -6  10    4.30   29.50
   0  -6  10   56.29   30.30
   2  -6  10   -9.20   28.40
 -13  -5  10   16.00   18.00
 -11  -5  10   -4.30   12.60
  -9  -5  10    6.30   11.40
  -7  -5  10   82.99   14.30
  -5  -5  10   -7.00    8.70
  -5  -5  10   24.70   21.60
  -3  -5  10   40.60   26.20
  -3  -5  10   16.50    8.40
  -1  -5  10   10.60    8.50
  -1  -5  10   26.20   24.50
   1  -5  10    8.30    8.30
   1  -5  10    5.00    8.30
   1  -5  10   29.80   26.40
   3  -5  10   50.09   10.80
   3  -5  10   30.50   10.20
   3  -5  10   44.70   27.70
   5  -5  10    6.20   27.50
   5  -5  10   18.70    9.80
   5  -5  10    1.20    8.60
   7  -5  10    9.40   24.70
   7  -5  10   -1.30   10.40
   7  -5  10    4.30   10.90
   9  -5  10   -9.70   10.70
   9  -5  10    2.90   33.30
   9  -5  10  -22.40   10.90
  11  -5  10  -18.00   35.40
  11  -5  10   -5.40   11.90
  11  -5  10   -4.40   11.60
 -18  -4  10   12.40   14.80
 -16  -4  10   -4.10   16.00
 -16  -4  10   30.80   19.90
 -14  -4  10    2.50   13.70
  12   4 -10   -5.10   16.80
  12   4 -10   13.70    5.60
 -12  -4  10   19.20   12.40
  10   4 -10  -11.50    3.90
 -10  -4  10   -3.50   10.60
 -10  -4  10   10.60   11.30
 -10  -4  10   -6.00    8.90
   8   4 -10    5.10    3.10
   8   4 -10   -3.40    6.70
  -8  -4  10  -21.20    9.50
  -8  -4  10    2.10    9.60
  -8  -4  10   -8.40    8.10
   6   4 -10    5.70    4.00
   6   4 -10   11.60    5.80
  -6  -4  10   -3.40    7.30
  -6  -4  10   10.90    8.80
  -6  -4  10   12.80   18.40
  -6  -4  10   10.30    9.00
   4   4 -10   33.20    5.80
   4   4 -10   32.30    6.70
  -4  -4  10   47.90   10.60
  -4  -4  10   39.60    9.60
  -4  -4  10   58.69   22.30
   2   4 -10   17.40    5.30
   2   4 -10   17.70    4.40
  -2  -4  10   26.60    8.40
  -2  -4  10   21.40    8.80
  -2  -4  10   37.70   20.60
  -2  -4  10   14.20    8.30
   0   4 -10   -1.20    3.70
   0   4 -10   -2.40    4.80
   0  -4  10   -8.90    7.60
   0  -4  10    3.30    7.30
   0  -4  10  -13.60    8.40
   0  -4  10   37.10   21.70
  -2   4 -10    4.30    3.70
  -2   4 -10    2.20    5.20
   2  -4  10   -2.50    8.10
   2  -4  10    7.60   23.80
   2  -4  10   14.50    7.60
   2  -4  10    6.80    7.00
  -4   4 -10   73.79   10.30
  -4   4 -10   46.50   10.30
   4  -4  10  100.69   27.70
   4  -4  10   80.39   12.80
   4  -4  10   80.99   12.60
   4  -4  10   78.09   13.10
  -6   4 -10  183.28   20.90
   6  -4  10  198.48   34.10
   6  -4  10  138.69   21.00
   6  -4  10  115.99   21.10
   8  -4  10   -2.00    9.80
   8  -4  10   16.30    9.50
   8  -4  10   11.50   28.20
  10  -4  10   68.19   31.80
  10  -4  10   59.59   15.00
  10  -4  10   40.80   12.90
  12  -4  10   21.00   12.00
  12  -4  10   22.90   28.70
  12  -4  10   -4.90   12.40
  14  -4  10    3.20   13.60
  14  -4  10   74.09   31.80
  14  -4  10   28.60   12.20
 -21  -3  10   -3.70   15.80
  19   3 -10   -3.10    7.50
  19   3 -10    6.90    7.60
 -19  -3  10    8.40   15.00
  17   3 -10   27.10   18.20
  17   3 -10   43.00    9.10
  17   3 -10   36.00    9.00
 -17  -3  10   48.70   17.10
 -17  -3  10   60.59   19.60
  15   3 -10   12.60    6.80
  15   3 -10    7.20    7.30
  15   3 -10    7.80    6.50
  15   3 -10    2.60   11.70
 -15  -3  10   19.20   17.50
 -15  -3  10   14.10   13.00
 -15  -3  10    7.50   18.70
 -15  -3  10   11.10   13.60
  13   3 -10   21.40    6.50
  13   3 -10   13.30    6.40
  13   3 -10   30.40    7.70
  13   3 -10   20.90   13.40
 -13  -3  10   34.20   21.80
 -13  -3  10   40.20   12.20
 -13  -3  10   32.70   14.20
  11   3 -10   30.10    8.10
  11   3 -10   18.60    6.00
  11   3 -10   14.80    6.10
  11   3 -10   29.50   14.70
 -11  -3  10   34.50   10.30
 -11  -3  10   35.20   13.20
 -11  -3  10   36.70   11.70
   9   3 -10   20.70    8.70
   9   3 -10   12.80   13.80
   9   3 -10   25.70    4.70
   9   3 -10   31.20    7.00
   9   3 -10    7.60    4.10
  -9  -3  10   25.10   11.40
  -9  -3  10   30.60   10.00
  -9  -3  10   22.20    8.50
   7   3 -10   41.00    8.80
   7   3 -10   30.80   17.20
   7   3 -10   32.80    7.10
  -7  -3  10   38.20   10.20
  -7  -3  10   23.10   18.00
  -7  -3  10   51.09   10.40
  -7  -3  10   30.00    9.60
   5   3 -10    6.10    5.00
   5   3 -10    3.00    7.10
   5   3 -10   15.50   18.20
  -5  -3  10    3.50    7.50
  -5  -3  10   28.90   16.10
  -5  -3  10   10.80    8.00
  -5  -3  10    5.80    8.20
   3   3 -10   51.59    7.90
   3   3 -10   27.90    8.30
  -3  -3  10   41.90    9.80
  -3  -3  10   40.30    9.30
  -3  -3  10   33.00    9.10
  -3  -3  10   45.30   18.00
   1   3 -10   15.10    6.80
   1   3 -10   24.30   19.10
   1   3 -10    7.70    5.40
  -1  -3  10   19.40    7.90
  -1  -3  10   22.70    8.20
  -1  -3  10   12.80   17.30
  -1  -3  10   16.00    8.10
  -1   3 -10    4.60    6.70
  -1   3 -10    3.50    5.40
   1  -3  10   -1.20   18.20
   1  -3  10   -2.00    7.10
   1  -3  10    4.70    7.10
  -3   3 -10   22.80    4.80
  -3   3 -10   21.60    8.20
  -3   3 -10   19.30    7.10
  -3   3 -10   44.60    5.60
   3  -3  10   24.90    9.20
   3  -3  10   31.20    8.40
   3  -3  10   36.60    8.80
   3  -3  10   38.00   20.60
  -5   3 -10   35.90   10.70
   5  -3  10   47.30   10.80
   5  -3  10   70.89   11.70
   5  -3  10   84.99   23.50
   5  -3  10   57.59   11.50
  -7   3 -10  263.17   27.10
  -7   3 -10  193.48   26.10
   7  -3  10  215.48   38.00
   7  -3  10  204.78   28.80
   7  -3  10  192.08   28.20
   7  -3  10  240.28   29.60
  -9   3 -10  103.39   15.00
   9  -3  10   92.49   17.20
   9  -3  10  176.98   31.70
   9  -3  10   75.79   16.50
 -11   3 -10   94.59   12.20
 -11   3 -10   30.20   10.00
  11  -3  10  121.09   27.90
  11  -3  10   59.79   14.60
  11  -3  10   57.29   13.10
 -13   3 -10   13.60    9.90
 -13   3 -10   32.50    9.80
  13  -3  10   11.70   13.90
  13  -3  10   11.50   10.80
  13  -3  10   26.90   25.00
 -15   3 -10   16.40    9.80
  15  -3  10   11.40   13.70
  15  -3  10    8.90   24.60
  15  -3  10    7.50   12.30
  17  -3  10   11.60   13.70
  17  -3  10   -8.90   24.70
  17  -3  10  -13.00   11.10
  22   2 -10   26.90    9.70
  22   2 -10   -2.30   10.40
 -22  -2  10   -8.70   16.90
  20   2 -10   46.80   11.70
  20   2 -10   46.90   11.10
 -20  -2  10   38.70   17.60
  18   2 -10   53.29   11.50
  18   2 -10   36.20   11.00
 -18  -2  10   65.29   18.50
 -18  -2  10   69.39   19.50
  16   2 -10   40.00    9.90
  16   2 -10   23.70   10.30
  16   2 -10   42.10    9.90
 -16  -2  10   18.10   14.60
 -16  -2  10   69.69   16.50
  14   2 -10   37.40    9.60
  14   2 -10   28.90    9.70
  14   2 -10   14.50    9.40
 -14  -2  10   57.69   15.70
 -14  -2  10   45.60   17.90
 -14  -2  10   50.39   13.70
  12   2 -10    1.80    6.80
  12   2 -10   -3.60    6.80
  12   2 -10   -1.10    6.70
  12   2 -10   10.70   12.00
 -12  -2  10    6.10   12.00
 -12  -2  10  -16.20    9.80
 -12  -2  10   -1.00    8.10
  10   2 -10   11.90    8.10
  10   2 -10    2.30    6.20
  10   2 -10  -11.80   12.40
  10   2 -10   -6.00    6.70
  10   2 -10   10.90    6.60
 -10  -2  10    9.00   10.20
 -10  -2  10   -2.70    8.30
 -10  -2  10   -8.50    9.20
   8   2 -10   55.99   11.70
   8   2 -10   60.89   15.90
   8   2 -10   59.89   12.60
   8   2 -10   99.49   12.10
   8   2 -10   94.79   12.80
  -8  -2  10   94.49   14.10
  -8  -2  10  107.19   14.50
  -8  -2  10   97.59   13.30
   6   2 -10   26.70    7.00
   6   2 -10   29.20    6.90
   6   2 -10   15.60    8.00
   6   2 -10   22.50    7.50
   6   2 -10   38.10   13.40
  -6  -2  10   11.70    8.80
  -6  -2  10   23.00    7.80
  -6  -2  10   14.80    8.30
  -6  -2  10   19.00    8.60
   4   2 -10   23.90    6.60
   4   2 -10   16.20    6.60
   4   2 -10   28.50    7.50
   4   2 -10   15.10    8.00
  -4  -2  10   19.80    8.40
  -4  -2  10   22.30    8.70
  -4  -2  10   38.10   14.50
  -4  -2  10   17.70    7.70
  -4  -2  10   15.00    7.50
   2   2 -10   65.09    9.50
   2   2 -10   73.59   11.10
   2   2 -10   58.19   10.70
   2   2 -10   61.29   18.30
   2   2 -10   65.79   10.10
  -2  -2  10   65.99   11.30
  -2  -2  10   64.49   10.80
  -2  -2  10   53.49   11.40
  -2  -2  10   80.89   18.20
   0   2 -10   40.30   17.60
   0   2 -10   26.10    6.60
   0   2 -10   35.10    7.40
   0   2 -10   42.70    8.50
   0   2 -10   31.80    8.40
   0  -2  10   36.50    8.70
   0  -2  10   63.79   16.30
   0  -2  10   32.90    9.00
   0  -2  10   35.40    8.70
  -2   2 -10  127.69   14.40
  -2   2 -10  102.89   15.10
  -2   2 -10  116.59   14.90
  -2   2 -10   66.99   13.10
   2  -2  10  105.09   14.90
   2  -2  10  121.19   20.80
   2  -2  10  103.69   15.10
   2  -2  10   92.09   13.90
  -4   2 -10   23.20    8.40
  -4   2 -10   23.60    6.70
  -4   2 -10   13.00   21.90
  -4   2 -10   34.40    8.70
   4  -2  10   19.20    8.50
   4  -2  10   34.10    8.70
   4  -2  10   38.30    9.20
   4  -2  10   47.80   18.00
  -6   2 -10   28.70    8.80
  -6   2 -10   13.00    8.40
  -6   2 -10    8.10    6.50
   6  -2  10   14.10    8.70
   6  -2  10   37.00   17.80
   6  -2  10   14.30    7.40
   6  -2  10    9.80    8.80
  -8   2 -10   78.69   14.10
   8  -2  10   77.19   14.00
   8  -2  10   99.89   22.60
   8  -2  10   69.49   14.50
  10  -2  10  160.88   29.70
 -12   2 -10   29.90   10.60
  12  -2  10   62.09   21.30
  12  -2  10   30.40   12.00
  12  -2  10   30.40   11.00
 -14   2 -10   33.20   11.80
  14  -2  10   28.40   10.70
  14  -2  10   13.00   11.80
  14  -2  10   13.20   20.20
 -16   2 -10   -4.10   11.50
  16  -2  10    9.60   11.00
  16  -2  10   14.60   12.70
  16  -2  10   22.00   23.50
 -18   2 -10    4.40   11.80
  18  -2  10   -9.60   14.30
  18  -2  10    0.50   11.70
  18  -2  10   18.50   23.20
  23   1 -10   23.80   11.20
  23   1 -10   14.40   11.10
 -23  -1  10   33.10   18.90
  21   1 -10   17.60   10.80
  21   1 -10    8.40   11.00
 -21  -1  10   11.20   15.30
  19   1 -10   15.70    9.60
  19   1 -10    2.80   14.40
  19   1 -10   25.20   10.90
 -19  -1  10   22.60   15.40
  17   1 -10   58.69   12.80
  17   1 -10   40.20   15.80
  17   1 -10   52.29   12.20
 -17  -1  10   56.39   16.50
  15   1 -10   37.70   15.40
  15   1 -10   40.30    9.90
  15   1 -10   32.40   10.30
  15   1 -10   27.90   10.60
 -15  -1  10   24.50   13.70
 -15  -1  10   41.50   14.80
  13   1 -10    3.80   14.60
  13   1 -10   16.20    9.40
  13   1 -10   18.30   10.10
  13   1 -10   15.40    8.20
 -13  -1  10   28.60   15.30
 -13  -1  10   45.40   12.50
 -13  -1  10   16.10   12.80
 -13  -1  10   12.00   11.50
  11   1 -10    9.00   13.90
  11   1 -10   -0.70    7.10
  11   1 -10   14.20    8.90
  11   1 -10   14.50    8.00
  11   1 -10   17.60    8.10
 -11  -1  10   27.60   14.40
 -11  -1  10    0.60    9.30
 -11  -1  10    8.60   10.80
 -11  -1  10   13.90    8.90
   9   1 -10  125.79   17.10
   9   1 -10  103.89   19.70
   9   1 -10  123.99   16.90
   9   1 -10  122.59   17.20
   9   1 -10   94.99   16.50
  -9  -1  10  163.98   18.90
  -9  -1  10  144.69   18.50
  -9  -1  10  106.89   17.20
   7   1 -10    5.80    7.20
   7   1 -10    7.60    7.80
   7   1 -10   -2.20    7.20
   7   1 -10    1.20    7.80
   7   1 -10   16.30   12.50
  -7  -1  10    4.80    8.00
  -7  -1  10   -0.60    8.60
  -7  -1  10    5.00    9.60
   5   1 -10  149.09   20.50
   5   1 -10  143.69   20.20
   5   1 -10  167.48   20.50
   5   1 -10  140.39   20.20
   5   1 -10  175.98   23.00
  -5  -1  10  141.79   20.30
  -5  -1  10  167.58   21.20
  -5  -1  10  142.29   20.40
  -5  -1  10  169.28   21.20
   3   1 -10   73.19   12.20
   3   1 -10   60.09   11.90
   3   1 -10  102.49   16.70
   3   1 -10   67.99   11.30
   3   1 -10   75.69   12.00
  -3  -1  10   58.59   12.20
  -3  -1  10   76.09   12.30
  -3  -1  10   89.99   12.90
  -3  -1  10   67.49   12.20
   1   1 -10  106.19   13.10
   1   1 -10   60.69   12.20
   1   1 -10   87.09   12.80
   1   1 -10  112.29   17.90
   1   1 -10   75.59   13.00
  -1  -1  10   64.29   12.50
  -1  -1  10   68.39   12.80
  -1  -1  10   76.39   12.70
  -1  -1  10   99.19   17.10
  -1   1 -10   40.10   10.20
  -1   1 -10   38.00    9.30
  -1   1 -10   21.60    9.20
  -1   1 -10   65.79   16.30
  -1   1 -10   43.90    9.40
   1  -1  10   40.20    9.60
   1  -1  10   34.40    9.70
   1  -1  10   62.09   14.60
  -3   1 -10  144.59   22.30
  -3   1 -10  185.28   23.70
  -3   1 -10  221.98   23.80
  -3   1 -10  144.09   27.80
   3  -1  10  165.98   26.70
   3  -1  10  196.08   24.00
   3  -1  10  146.89   22.80
   3  -1  10  207.28   23.60
  -5   1 -10  147.89   18.90
  -5   1 -10  177.38   27.70
  -5   1 -10  114.59   17.50
  -5   1 -10  138.59   18.50
   5  -1  10  115.09   18.00
   5  -1  10  122.19   18.10
   5  -1  10  148.69   22.40
   5  -1  10  119.79   18.00
  -7   1 -10  305.37   35.40
  -7   1 -10  310.47   34.30
  -7   1 -10  268.57   40.10
   7  -1  10  237.98   34.20
   7  -1  10  262.37   34.90
   7  -1  10  321.47   35.10
   7  -1  10  257.87   37.10
  -9   1 -10   11.60    8.80
  -9   1 -10  -12.10    9.60
   9  -1  10   58.99   15.10
   9  -1  10    2.90    8.60
   9  -1  10   18.20    8.20
 -11   1 -10  111.09   17.40
 -11   1 -10  104.29   17.30
  11  -1  10  132.49   23.10
  11  -1  10  114.39   18.00
  11  -1  10   78.89   16.20
 -13   1 -10   61.99   14.30
  13  -1  10   73.39   14.50
  13  -1  10   71.49   20.10
  13  -1  10   53.49   13.10
 -15   1 -10   73.69   15.20
  15  -1  10   64.69   16.20
  15  -1  10   30.90   13.20
  15  -1  10   88.49   19.70
 -17   1 -10  -10.80   14.10
  17  -1  10   -6.40   13.20
  17  -1  10    5.10   10.50
  17  -1  10  -11.80   15.20
 -19   1 -10    3.80   14.30
  19  -1  10    1.90   11.20
  19  -1  10   -6.40   13.60
  19  -1  10   18.70   17.10
  24   0 -10   -1.50   11.10
  24   0 -10   13.10   12.10
 -24   0  10   16.50   17.60
  22   0 -10   16.50   12.30
  22   0 -10   16.90   11.10
 -22   0  10  -11.70   14.80
  20   0 -10    0.40   11.70
  20   0 -10   16.60   10.70
 -20   0  10   13.40   13.90
 -20   0  10    7.40   15.60
  18   0 -10   70.49   14.50
  18   0 -10   75.19   15.80
 -18   0  10   76.09   17.80
  16   0 -10   20.20   10.60
  16   0 -10   20.30   15.70
  16   0 -10   26.20   10.30
 -16   0  10   23.70   13.30
  14   0 -10   23.50    9.90
  14   0 -10   12.90   14.70
  14   0 -10   20.80    8.70
  14   0 -10   -1.90   10.10
 -14   0  10   -1.10   11.50
 -14   0  10   22.90   12.60
  12   0 -10   95.09   15.20
  12   0 -10   50.29   14.20
  12   0 -10   70.39   13.70
  12   0 -10   81.89   14.60
  12   0 -10   87.09   18.30
 -12   0  10  101.69   16.00
 -12   0  10   87.19   14.70
 -12   0  10   88.19   16.20
  10   0 -10   32.00   10.60
  10   0 -10   25.50    9.70
  10   0 -10   29.60   10.20
 -10   0  10   36.40   11.00
 -10   0  10   58.79   12.60
 -10   0  10   29.90   11.70
   8   0 -10   -1.70    7.90
   8   0 -10   -2.10    8.90
   8   0 -10   -4.10    8.80
   8   0 -10   -3.30    8.30
  -8   0  10   15.10    8.90
  -8   0  10    1.50    9.20
  -8   0  10    2.50    8.90
   6   0 -10  -10.50    7.30
   6   0 -10  -11.80    7.00
   6   0 -10   -6.60    8.10
   6   0 -10    5.30    7.70
   6   0 -10   22.60   11.80
  -6   0  10    8.20    7.40
  -6   0  10    3.10    8.00
  -6   0  10  -11.20    8.20
  -6   0  10    0.60    8.90
   4   0 -10   -1.80    6.80
   4   0 -10   10.10    7.40
   4   0 -10   -1.80    7.00
   4   0 -10    3.60    7.60
   4   0 -10    9.30   13.50
  -4   0  10   -7.50    8.00
  -4   0  10   -2.90    7.60
  -4   0  10   -3.50    7.10
  -4   0  10    6.00    7.80
   2   0 -10   40.00    9.70
   2   0 -10   45.40    9.80
   2   0 -10   39.90   10.00
   2   0 -10   55.09    9.90
   2   0 -10   36.70   14.00
  -2   0  10   50.09   10.80
  -2   0  10   50.29   10.10
  -2   0  10   43.40   10.10
  -2   0  10   39.70    9.90
   0   0 -10  145.29   21.90
   0   0 -10  158.48   20.90
   0   0 -10  167.58   24.40
   0   0 -10  157.68   22.90
   0   0 -10  174.58   22.70
   0   0  10  191.38   22.70
   0   0  10  143.29   22.10
  -2   0 -10 2161.68  262.87
  -2   0 -10 2433.76  262.07
  -2   0 -10 2436.06  261.97
  -2   0 -10 2441.66  262.07
   2   0  10 2462.75  262.07
   2   0  10 2032.00  262.07
   2   0  10 2471.85  262.17
   2   0  10 2433.06  262.07
  -4   0 -10   84.59   14.10
  -4   0 -10  112.99   18.30
  -4   0 -10   70.29   13.90
  -4   0 -10   74.09   13.20
   4   0  10   89.89   13.50
   4   0  10   86.79   13.60
   4   0  10   89.09   13.20
  -6   0 -10    7.40    9.10
  -6   0 -10   -2.70   13.90
  -6   0 -10    4.10    7.70
  -6   0 -10   10.20    8.40
   6   0  10    9.60    7.40
   6   0  10   31.90   11.80
   6   0  10   13.00    8.50
   6   0  10    1.40    7.50
  -8   0 -10  168.58   31.00
  -8   0 -10  158.88   22.30
  -8   0 -10  184.08   25.20
  -8   0 -10  185.78   24.60
   8   0  10  150.58   24.20
   8   0  10  190.68   24.80
   8   0  10  163.88   23.80
   8   0  10  162.58   23.10
 -10   0 -10  -10.90    9.40
  10   0  10  -11.50   11.10
  10   0  10   -2.40    7.60
  10   0  10   -4.70    8.30
 -12   0 -10    6.40   11.00
  12   0  10    3.10    8.90
  12   0  10   16.90    9.60
 -14   0 -10   27.40   13.60
  14   0  10   -6.10    9.10
  14   0  10   20.70   11.10
  14   0  10   37.80   13.00
 -16   0 -10   66.39   15.40
  16   0  10   26.30   13.10
  16   0  10   39.50   11.60
  16   0  10   35.70   13.20
 -18   0 -10   38.30   16.10
  18   0  10   10.80   11.70
  18   0  10   33.10   13.20
  18   0  10    9.80   10.70
 -20   0 -10    5.00   15.30
  20   0  10  -15.00   10.30
  20   0  10    3.40   12.80
  23  -1 -10   -3.50   11.50
  23  -1 -10  -12.60   13.80
 -23   1  10   11.20   17.50
  21  -1 -10   24.20   14.00
  21  -1 -10   21.20   12.00
 -21   1  10   22.20   15.20
  19  -1 -10    8.10   12.50
  19  -1 -10   14.60   11.10
 -19   1  10   -3.70   12.70
 -19   1  10   -4.80   20.50
  17  -1 -10   39.70   13.70
  17  -1 -10   54.59   13.20
 -17   1  10   58.59   15.30
 -17   1  10   81.59   22.90
  15  -1 -10   19.10   10.20
  15  -1 -10   21.30   11.50
 -15   1  10   55.39   13.20
  13  -1 -10   15.20    9.80
  13  -1 -10   26.80   19.50
  13  -1 -10   33.90   10.90
  13  -1 -10   27.10   10.70
 -13   1  10   23.80   11.80
 -13   1  10   12.10   10.20
 -13   1  10   16.10   11.30
  11  -1 -10   19.50    9.30
  11  -1 -10   10.90   10.10
  11  -1 -10   10.80    8.70
  11  -1 -10   15.80   17.40
  11  -1 -10    6.10    9.90
 -11   1  10   17.80   11.00
 -11   1  10   11.40    9.90
 -11   1  10   15.70    9.90
   9  -1 -10  137.99   25.60
   9  -1 -10  153.28   20.00
   9  -1 -10  148.19   19.90
   9  -1 -10  133.39   19.30
   9  -1 -10  122.69   18.90
  -9   1  10  152.98   19.70
  -9   1  10  111.29   18.70
  -9   1  10  140.69   19.50
   7  -1 -10  -12.10    9.20
   7  -1 -10    8.60    7.90
   7  -1 -10    6.80   15.70
   7  -1 -10   11.40    8.90
   7  -1 -10   -0.50    8.90
  -7   1  10  -19.30    8.00
  -7   1  10   -6.40    8.90
  -7   1  10    2.40    8.60
   5  -1 -10  126.19   20.20
   5  -1 -10  147.49   20.30
   5  -1 -10  164.38   25.50
   5  -1 -10  165.58   20.60
   5  -1 -10  155.88   20.60
  -5   1  10  171.78   20.70
  -5   1  10  143.89   24.90
  -5   1  10  136.49   20.20
  -5   1  10  154.98   20.90
  -5   1  10  158.38   20.60
   3  -1 -10   85.59   13.90
   3  -1 -10   75.29   13.50
   3  -1 -10   74.19   14.00
   3  -1 -10   71.69   13.80
   3  -1 -10  135.59   20.60
  -3   1  10   91.69   13.80
  -3   1  10   76.79   14.00
  -3   1  10   72.59   13.10
  -3   1  10   80.09   14.00
  -3   1  10  126.29   19.30
   1  -1 -10   58.39   12.40
   1  -1 -10   58.49   11.60
   1  -1 -10   52.89   12.00
   1  -1 -10   91.09   17.10
   1  -1 -10   93.39   13.30
  -1   1  10   72.89   12.30
  -1   1  10   83.39   12.50
  -1  -1 -10   23.00    9.00
  -1  -1 -10   36.50    8.50
  -1  -1 -10   24.80    9.80
  -1  -1 -10   20.20    9.50
  -1  -1 -10   37.40   14.20
   1   1  10   44.80    9.20
   1   1  10   34.00    8.70
   1   1  10   36.70    9.70
  -3  -1 -10  191.38   26.00
  -3  -1 -10  207.48   25.60
  -3  -1 -10  180.28   25.00
  -3  -1 -10  175.38   26.10
   3   1  10  205.38   25.60
   3   1  10  178.58   24.40
   3   1  10  171.28   24.70
  -5  -1 -10   95.79   16.90
  -5  -1 -10  135.09   17.80
  -5  -1 -10  131.29   17.80
  -5  -1 -10  115.79   21.10
   5   1  10  108.59   17.30
   5   1  10  134.99   17.30
   5   1  10  128.69   17.30
  -7  -1 -10  345.67   36.90
  -7  -1 -10  241.68   36.60
  -7  -1 -10  272.97   35.50
  -7  -1 -10  317.37   37.10
   7   1  10  278.37   35.30
   7   1  10  280.27   35.90
   7   1  10  311.37   35.10
  -9  -1 -10   38.50   19.00
  -9  -1 -10   10.40   12.40
  -9  -1 -10   12.00   11.40
   9   1  10   26.40    8.80
   9   1  10   18.70    9.70
   9   1  10   39.90   10.30
 -11  -1 -10  114.09   19.20
  11   1  10   94.09   16.50
  11   1  10  112.59   17.50
  11   1  10  109.09   17.00
 -13  -1 -10   69.59   16.20
  13   1  10   56.19   13.30
  13   1  10   80.59   13.30
  13   1  10   57.29   12.60
 -15  -1 -10   53.39   16.10
  15   1  10   30.90   11.30
  15   1  10   34.90   11.90
 -17  -1 -10   13.20   15.30
  17   1  10   17.70   11.90
  17   1  10   -2.00    8.80
  17   1  10    5.10   10.20
 -19  -1 -10   11.50   15.70
  19   1  10   23.50   13.20
  19   1  10    1.80   10.10
  22  -2 -10   24.20   13.10
  22  -2 -10    8.30   15.70
 -22   2  10    4.10   14.60
  20  -2 -10   35.40   14.70
  20  -2 -10   55.09   14.60
 -20   2  10   30.70   15.40
 -20   2  10   77.09   27.40
  18  -2 -10   77.69   14.70
  18  -2 -10   43.60   16.20
 -18   2  10   52.09   16.00
 -18   2  10   98.89   28.20
  16  -2 -10   24.70   15.00
  16  -2 -10   49.70   13.10
 -16   2  10   52.99   15.10
 -16   2  10   84.39   25.20
  14  -2 -10   30.70   14.10
  14  -2 -10   52.99   13.20
  14  -2 -10   50.29   13.50
 -14   2  10   55.09   12.90
 -14   2  10   28.00   11.40
 -14   2  10   66.09   24.80
  12  -2 -10    8.10    9.60
  12  -2 -10   12.80   10.40
  12  -2 -10   20.60   11.90
 -12   2  10    9.30   18.50
 -12   2  10    3.10    9.70
 -12   2  10    5.50   10.10
  10  -2 -10   -5.00    9.00
  10  -2 -10    6.30    9.00
  10  -2 -10   -2.90    8.90
  10  -2 -10   10.50   17.60
  10  -2 -10    4.30    9.80
 -10   2  10   -1.90    9.40
 -10   2  10    8.60    8.30
 -10   2  10   11.00    8.70
   8  -2 -10  112.59   15.40
   8  -2 -10   91.89   21.10
   8  -2 -10   68.99   14.90
   8  -2 -10   86.29   14.60
   8  -2 -10   74.49   14.10
  -8   2  10   74.89   13.90
  -8   2  10   70.09   14.30
  -8   2  10  100.59   14.50
   6  -2 -10   29.40    9.00
   6  -2 -10   17.50   10.20
   6  -2 -10   40.30   18.90
   6  -2 -10   22.00    9.40
   6  -2 -10   20.00    9.50
  -6   2  10   27.60    9.80
  -6   2  10   24.50    9.70
  -6   2  10   28.20    9.90
   4  -2 -10   11.60    9.10
   4  -2 -10   19.50   17.40
   4  -2 -10   26.30    8.10
   4  -2 -10   24.10    9.90
   4  -2 -10   14.30    8.20
  -4   2  10   33.60    9.30
  -4   2  10   31.50    9.10
  -4   2  10   32.50    9.80
  -4   2  10   17.10    8.80
   2  -2 -10   68.69   13.10
   2  -2 -10   46.10   11.70
   2  -2 -10   74.49   18.50
   2  -2 -10   49.90   11.10
   2  -2 -10   76.89   12.20
  -2   2  10   61.19   11.60
  -2   2  10   69.69   11.80
  -2   2  10   45.80   10.10
   0  -2 -10   62.39   16.70
   0  -2 -10   38.90   10.10
   0  -2 -10   20.30    9.10
   0  -2 -10   36.00    9.40
   0  -2 -10   24.00   10.60
   0   2  10   18.90    8.80
   0   2  10   28.80    8.80
   0   2  10   26.40    8.70
  -2  -2 -10  117.89   21.20
  -2  -2 -10  142.89   18.20
  -2  -2 -10   96.49   16.90
  -2  -2 -10  116.69   17.50
  -2  -2 -10  104.69   18.10
   2   2  10  115.19   17.00
   2   2  10  147.59   17.40
   2   2  10  143.09   17.40
  -4  -2 -10   34.30   13.50
  -4  -2 -10   22.00    9.10
  -4  -2 -10   33.20   10.10
   4   2  10   41.50    8.90
   4   2  10   30.50    8.60
   4   2  10   36.10    9.00
   4   2  10   14.20   11.60
  -6  -2 -10   26.30   10.80
  -6  -2 -10   26.30   12.80
  -6  -2 -10   31.80    9.20
  -6  -2 -10   -2.50    8.40
   6   2  10    3.50    8.20
   6   2  10   18.60    7.70
   6   2  10   17.20    8.50
   6   2  10   16.00   10.80
  -8  -2 -10   72.79   16.90
  -8  -2 -10   89.29   17.40
  -8  -2 -10   81.29   16.10
   8   2  10   67.39   15.50
   8   2  10   86.69   14.30
   8   2  10  114.49   17.10
   8   2  10   92.59   15.00
 -10  -2 -10   70.29   19.50
 -10  -2 -10  106.69   21.50
  10   2  10  137.79   17.40
  10   2  10   68.29   17.40
  10   2  10  113.09   17.60
  10   2  10  147.69   18.10
 -12  -2 -10   43.20   16.60
  12   2  10   36.50    9.30
  12   2  10   29.30   10.10
  12   2  10   22.90    9.80
 -14  -2 -10   44.50   15.60
  14   2  10   17.50    9.40
  14   2  10   14.80   10.00
 -16  -2 -10  -11.30   14.40
  16   2  10    4.30   10.30
  16   2  10    9.60   10.60
 -18  -2 -10  -10.60   15.70
  18   2  10  -12.30   10.30
  18   2  10   -0.10   10.20
  21  -3 -10    5.40   15.40
  21  -3 -10   -0.30   12.90
 -21   3  10   16.80   28.30
 -21   3  10   22.80   14.00
  19  -3 -10    1.00   14.40
  19  -3 -10   11.60   12.10
 -19   3  10   16.90   27.50
 -19   3  10   13.00   12.00
  17  -3 -10   35.40   13.50
  17  -3 -10   42.60   16.20
 -17   3  10   49.30   14.50
 -17   3  10   75.89   30.10
  15  -3 -10   21.40   12.80
  15  -3 -10    2.40   12.40
  15  -3 -10   10.80   12.80
 -15   3  10    5.90    9.10
 -15   3  10   35.40   27.80
 -15   3  10   21.10   11.90
  13  -3 -10   58.39   13.90
  13  -3 -10   34.80   13.60
  13  -3 -10   41.50   15.20
 -13   3  10   20.40   10.50
 -13   3  10   47.10   12.40
 -13   3  10   86.29   28.50
  11  -3 -10   18.10   13.30
  11  -3 -10   43.50   12.60
  11  -3 -10   42.40   13.20
 -11   3  10   32.30    9.50
 -11   3  10   65.89   27.40
 -11   3  10   40.20   11.40
   9  -3 -10   34.10   13.10
   9  -3 -10   38.70   12.60
   9  -3 -10   46.10   11.40
  -9   3  10   36.70   26.30
  -9   3  10   39.70   10.70
  -9   3  10   26.30    8.60
   7  -3 -10   42.80   11.90
   7  -3 -10   53.59   11.70
   7  -3 -10   46.30   10.60
   7  -3 -10   20.70    9.40
  -7   3  10   28.20    8.80
  -7   3  10   30.40   20.70
  -7   3  10   22.10   10.70
  -7   3  10   36.00    9.90
   5  -3 -10    8.60    9.80
   5  -3 -10   18.00    9.80
   5  -3 -10    9.90    8.80
   5  -3 -10   15.00    9.20
   5  -3 -10   12.00   20.70
  -5   3  10    5.80    8.60
  -5   3  10    9.60    6.50
  -5   3  10   17.10    8.00
  -5   3  10   16.20   19.10
   3  -3 -10   58.59   20.30
   3  -3 -10   49.99   12.40
   3  -3 -10   31.50   11.60
   3  -3 -10   40.10   10.90
   3  -3 -10   48.90   11.50
  -3   3  10   15.00   20.50
  -3   3  10   48.10    9.60
  -3   3  10   63.39    9.80
  -3   3  10   39.30    8.80
   1  -3 -10   36.30   19.50
   1  -3 -10    6.30    9.80
   1  -3 -10  -11.10    9.50
   1  -3 -10   -1.80    8.60
   1  -3 -10    8.90    8.10
  -1   3  10    7.20    7.20
  -1   3  10    2.40    6.80
  -1   3  10   16.30    6.90
  -1  -3 -10   -2.20    9.40
  -1  -3 -10  -10.00    9.00
  -1  -3 -10   -1.80    8.70
  -1  -3 -10   -1.40   14.50
  -1  -3 -10   -7.30    7.40
   1   3  10    2.90    6.70
   1   3  10    2.20    6.60
   1   3  10   -8.90    5.50
  -3  -3 -10   40.00   10.80
  -3  -3 -10   40.00   16.00
  -3  -3 -10   -0.80    9.40
  -3  -3 -10    8.00    9.50
  -3  -3 -10   20.70   11.00
   3   3  10   23.10    7.90
   3   3  10   31.00    8.00
   3   3  10   26.40    8.10
  -5  -3 -10   55.29   13.10
  -5  -3 -10   57.59   13.00
  -5  -3 -10   51.19   16.40
  -5  -3 -10   63.89   13.90
   5   3  10   80.19   12.10
   5   3  10   71.09   11.70
   5   3  10   74.29   11.70
  -7  -3 -10  233.78   36.00
  -7  -3 -10  244.38   34.20
  -7  -3 -10  265.97   35.70
   7   3  10  274.57   33.20
   7   3  10  303.57   32.80
   7   3  10  265.17   33.60
  -9  -3 -10  100.69   17.90
  -9  -3 -10   94.79   19.90
   9   3  10   71.79   24.10
   9   3  10  111.79   15.40
   9   3  10  101.49   16.00
   9   3  10  109.29   15.50
 -11  -3 -10  129.49   21.10
 -11  -3 -10  127.99   22.00
  11   3  10  115.39   17.20
  11   3  10  103.79   16.90
  11   3  10  117.99   17.10
  11   3  10  103.49   25.30
 -13  -3 -10   22.70   15.90
  13   3  10   33.30   19.10
  13   3  10   28.00   11.10
  13   3  10   22.30    9.40
 -15  -3 -10   -7.30   14.40
  15   3  10   -7.90    7.60
  15   3  10    4.60   17.00
  15   3  10   13.30   10.20
 -17  -3 -10   20.30   16.30
  17   3  10    6.20   10.60
  17   3  10    9.60    9.70
  18  -4 -10    2.30   13.60
  18  -4 -10   34.20   15.50
 -18   4  10   18.10    9.80
 -18   4  10   43.60   33.90
  16  -4 -10    2.30   12.30
  16  -4 -10   14.30   14.10
 -16   4  10    4.40   29.70
 -16   4  10   11.80    8.60
  14  -4 -10    0.40   13.50
  14  -4 -10   33.60   13.50
 -14   4  10   18.90   32.40
 -14   4  10   11.90    7.90
  12  -4 -10   23.00   13.80
  12  -4 -10   17.80   12.60
  12  -4 -10   17.10   14.90
 -12   4  10   48.50   33.00
 -12   4  10    5.90    7.00
 -12   4  10   24.50    8.10
  10  -4 -10   -2.70   10.70
  10  -4 -10   13.40   12.80
  10  -4 -10  -25.00   12.90
 -10   4  10  -15.00    6.70
 -10   4  10   -6.80   30.40
   8  -4 -10   10.90   10.10
   8  -4 -10   14.40   12.40
   8  -4 -10    3.00   11.40
  -8   4  10    2.30    5.20
  -8   4  10    3.60   30.20
  -8   4  10   -1.90    5.80
   6  -4 -10   22.30    9.90
   6  -4 -10   27.40   12.60
   6  -4 -10   17.80   11.50
  -6   4  10   10.80    5.60
  -6   4  10   15.90   25.70
  -6   4  10   12.60    5.70
   4  -4 -10   36.30   12.80
   4  -4 -10   40.90   12.90
   4  -4 -10   38.00   11.50
   4  -4 -10   66.89   12.60
  -4   4  10   42.40   26.30
  -4   4  10   45.10    7.30
  -4   4  10   25.10    7.00
   2  -4 -10   -1.60    8.90
   2  -4 -10    3.20   11.60
   2  -4 -10   25.70   26.40
   2  -4 -10   -2.30    9.50
   2  -4 -10   22.80   11.60
  -2   4  10   -1.10   22.70
  -2   4  10   14.20    5.10
  -2   4  10    3.60    4.70
  -2   4  10   19.00    7.00
   0  -4 -10  -15.10   20.50
   0  -4 -10  -11.80   10.70
   0  -4 -10  -13.00    9.00
   0  -4 -10  -21.40    8.50
   0  -4 -10  -10.50   11.20
   0   4  10   -0.80    6.10
   0   4  10  -10.60    4.20
   0   4  10   -5.00   26.10
   0   4  10   -8.10    4.20
  -2  -4 -10    1.50   11.90
  -2  -4 -10    9.90   19.00
  -2  -4 -10   -2.00   11.90
  -2  -4 -10   -3.50    9.80
   2   4  10    1.90    5.90
   2   4  10    8.90    4.90
   2   4  10    5.40    4.90
   2   4  10    9.40   23.80
  -4  -4 -10  102.09   21.20
  -4  -4 -10   64.69   16.10
  -4  -4 -10   88.89   14.80
   4   4  10   50.29    9.50
   4   4  10   76.09   10.10
   4   4  10   67.19   29.00
   4   4  10   62.19   10.80
  -6  -4 -10  198.98   23.20
  -6  -4 -10  129.79   22.40
  -6  -4 -10  130.79   25.40
  -6  -4 -10  132.19   23.50
   6   4  10  163.38   20.00
   6   4  10  156.78   20.80
   6   4  10  146.49   34.00
   6   4  10  162.68   19.60
  -8  -4 -10    2.20   14.20
  -8  -4 -10   -8.60   11.90
   8   4  10    0.10   26.80
   8   4  10    5.10    6.00
   8   4  10    0.80    6.50
   8   4  10    3.10    5.40
 -10  -4 -10   43.20   15.60
  10   4  10   31.00    8.10
  10   4  10   37.80   25.30
  10   4  10   51.99    9.70
 -12  -4 -10   18.20   15.90
  12   4  10    9.10    7.00
  12   4  10    7.20    7.80
  12   4  10   16.20   20.70
 -14  -4 -10   15.50   16.80
  14   4  10   17.40   19.50
  14   4  10    5.00    7.70
  15  -5 -10   27.20   13.30
  15  -5 -10  -18.30   14.30
 -15   5  10   15.60   33.00
  13  -5 -10   -1.00   14.30
  13  -5 -10  -14.60   14.40
 -13   5  10  -21.30   32.00
  11  -5 -10   -0.30   12.90
  11  -5 -10   15.00   14.00
 -11   5  10  -10.70   31.00
   9  -5 -10   -0.40   14.00
   9  -5 -10    9.00   12.50
  -9   5  10  -22.40   29.30
   7  -5 -10   92.19   16.80
   7  -5 -10   80.49   16.50
  -7   5  10   74.39   32.60
   5  -5 -10    8.30   11.60
   5  -5 -10   27.90   13.20
  -5   5  10   41.80   31.50
   3  -5 -10   16.30   12.70
   3  -5 -10   17.50   11.50
  -3   5  10   24.30   27.00
   1  -5 -10    2.00   10.50
   1  -5 -10   18.90   13.50
  -1   5  10   -2.20   25.00
  -1  -5 -10   39.20   14.10
  -1  -5 -10   13.00   11.60
   1   5  10   10.10   28.00
  -3  -5 -10   21.50   11.70
  -3  -5 -10   35.40   14.30
   3   5  10    5.50   24.20
  -5  -5 -10    7.60   11.60
  -5  -5 -10   19.50   14.50
   5   5  10   26.80   26.90
  -7  -5 -10    0.60   11.00
   7   5  10   11.00   25.40
  -9  -5 -10   -7.60   12.50
  -9  -5 -10   -7.00   11.40
   9   5  10   10.80   26.40
 -11  -5 -10  -25.80   13.20
  11   5  10    2.20   22.50
   8  -6 -10    3.70   11.20
   6  -6 -10    8.40   11.50
   4  -6 -10   -2.30   11.40
   2  -6 -10   21.40   12.30
   0  -6 -10   27.40   12.10
  -2  -6 -10  -12.80   11.30
  -4  -6 -10   13.00   12.30
  -4  -6  11    3.40   27.30
  -2  -6  11   19.50   27.50
   0  -6  11    2.20   27.80
 -11  -5  11  -11.80   13.30
  -9  -5  11   11.60   11.40
  -7  -5  11   -3.30   10.00
  -5  -5  11   -9.50    8.80
  -5  -5  11   10.90   22.20
  -3  -5  11   15.40   22.60
  -3  -5  11    0.50    8.60
  -1  -5  11   -5.00    8.70
  -1  -5  11   28.20   24.70
   1  -5  11   60.59   11.60
   1  -5  11   25.50   10.60
   1  -5  11   53.39   27.60
   3  -5  11   26.20   27.90
   3  -5  11   -5.20    9.40
   3  -5  11   10.80    9.20
   5  -5  11  -15.20   10.10
   5  -5  11  -12.10   23.00
   5  -5  11   13.90   10.40
   7  -5  11  -19.50    9.90
   7  -5  11   47.30   29.70
   7  -5  11   -2.30   11.50
   9  -5  11   -1.60   11.50
   9  -5  11   -7.70   11.40
   9  -5  11  -13.10   28.80
 -18  -4  11   26.60   17.30
 -16  -4  11   18.20   16.70
 -14  -4  11   -5.00   13.80
  12   4 -11    8.10    5.60
 -12  -4  11    3.50   12.60
  10   4 -11   -1.70    4.50
 -10  -4  11  -15.40   11.60
 -10  -4  11  -15.20   11.00
 -10  -4  11   -6.50    9.60
   8   4 -11    1.80    2.40
   8   4 -11   -0.80    7.30
  -8  -4  11  -12.90    9.60
  -8  -4  11    2.10   10.20
  -8  -4  11    4.20    8.80
   6   4 -11    9.40    3.80
   6   4 -11   -0.70    6.30
  -6  -4  11   -6.50    9.80
  -6  -4  11   14.20   19.20
  -6  -4  11   22.90    9.80
   4   4 -11   20.50    6.20
   4   4 -11   18.50    4.80
  -4  -4  11   23.00    9.30
  -4  -4  11   17.70    9.20
  -4  -4  11   33.60   22.80
   2   4 -11   14.40    4.40
   2   4 -11    7.90    5.60
  -2  -4  11   15.10    9.30
  -2  -4  11   21.00   20.90
  -2  -4  11   28.70    9.00
  -2  -4  11   12.90    8.60
   0   4 -11   28.20    5.20
   0   4 -11   19.50    6.60
   0  -4  11   25.70    9.40
   0  -4  11   34.60   23.10
   0  -4  11   37.80    9.70
  -2   4 -11   22.20    8.10
   2  -4  11   42.50   10.70
   2  -4  11   56.89   10.30
   2  -4  11   87.69   25.80
   2  -4  11   42.50   10.50
  -4   4 -11  135.29   17.50
   4  -4  11  108.89   17.90
   4  -4  11  126.79   17.90
   4  -4  11   89.79   18.00
   4  -4  11  181.48   33.20
  -6   4 -11   46.80    9.40
   6  -4  11   48.80   12.40
   6  -4  11   56.19   13.40
   6  -4  11   79.09   30.60
   8  -4  11   46.90   29.40
   8  -4  11   12.30   10.80
   8  -4  11   29.90   11.20
  10  -4  11   13.50   11.80
  10  -4  11    1.30   11.10
  10  -4  11   24.80   30.30
  12  -4  11   19.50   11.30
  12  -4  11    8.10   12.50
  12  -4  11    5.30   27.60
  14  -4  11   11.40   13.20
  14  -4  11   26.40   29.50
  14  -4  11    4.70   13.00
 -21  -3  11  -30.00   15.40
  19   3 -11    8.40    7.30
  19   3 -11    6.20    7.70
 -19  -3  11   -8.70   15.00
  17   3 -11   18.70    8.40
  17   3 -11    3.70    6.60
 -17  -3  11   17.20   16.20
 -17  -3  11   24.50   21.50
  15   3 -11   -8.20    6.00
  15   3 -11   -5.10    6.20
  15   3 -11   -6.00   12.00
  15   3 -11    5.20    6.80
 -15  -3  11    4.40   15.00
 -15  -3  11   22.60   20.20
 -15  -3  11    0.20   12.20
  13   3 -11    6.30   12.70
  13   3 -11    4.20    5.90
  13   3 -11    8.90    5.80
  13   3 -11   21.40    7.20
 -13  -3  11   19.60   12.20
 -13  -3  11   -2.70   12.90
  11   3 -11   -2.00    5.00
  11   3 -11   -7.60    4.70
  11   3 -11   -0.40    7.00
  11   3 -11   -4.40   13.80
 -11  -3  11   -9.40   10.70
 -11  -3  11  -35.70   11.80
 -11  -3  11  -17.80   10.00
   9   3 -11   -2.60    8.40
   9   3 -11   14.40    6.20
   9   3 -11    7.10    4.10
   9   3 -11   29.90   16.90
   9   3 -11   -6.00    3.80
  -9  -3  11   10.80    9.10
  -9  -3  11    6.30   10.60
  -9  -3  11   13.10   10.30
   7   3 -11   17.50    3.50
   7   3 -11   15.00    3.60
   7   3 -11   29.70    8.80
   7   3 -11   22.10    6.40
   7   3 -11   41.50   16.30
  -7  -3  11   25.20    8.90
  -7  -3  11   16.50   10.20
  -7  -3  11   10.30   18.30
  -7  -3  11   16.10    8.80
   5   3 -11    8.60    4.90
   5   3 -11    0.00    1.20
   5   3 -11   -3.60    7.50
  -5  -3  11   -5.20    7.60
  -5  -3  11  -11.00    7.70
  -5  -3  11    9.20    7.60
  -5  -3  11   -8.00    7.60
  -5  -3  11   15.30   17.00
   3   3 -11   37.30    7.50
   3   3 -11   35.90    8.80
  -3  -3  11   22.00    9.70
  -3  -3  11   35.50    9.80
  -3  -3  11   76.49   19.70
  -3  -3  11   41.40    9.90
   1   3 -11   38.80    5.30
   1   3 -11   42.10    9.00
   1   3 -11   56.79    8.80
  -1  -3  11   59.89   10.90
  -1  -3  11   47.40   10.40
  -1  -3  11   51.49   17.20
  -1  -3  11   65.29   10.40
  -1   3 -11   85.49   11.00
  -1   3 -11   59.99   11.30
  -1   3 -11   74.49    9.10
   1  -3  11   42.70   11.70
   1  -3  11   55.49   11.70
   1  -3  11   75.29   22.00
  -3   3 -11   16.10    8.60
  -3   3 -11   30.40    5.60
  -3   3 -11   10.00    4.40
  -3   3 -11   17.90    6.90
   3  -3  11   14.80    8.40
   3  -3  11   28.50   20.60
   3  -3  11   20.80    7.90
   3  -3  11   15.50    8.90
  -5   3 -11  166.58   19.90
  -5   3 -11  136.09   21.20
  -5   3 -11  127.89   18.90
   5  -3  11  147.59   21.40
   5  -3  11  168.18   21.20
   5  -3  11  202.68   35.20
   5  -3  11  169.48   22.30
  -7   3 -11  135.09   19.70
   7  -3  11  184.48   22.80
   7  -3  11  152.38   21.50
  -9   3 -11   68.19   12.20
   9  -3  11   53.59   15.10
   9  -3  11   53.09   14.30
   9  -3  11  120.99   27.00
 -11   3 -11    8.40    7.60
 -11   3 -11   44.00    9.40
  11  -3  11   25.20   12.70
  11  -3  11   27.40   12.00
  11  -3  11   34.10   24.30
 -13   3 -11    8.70    8.90
  13  -3  11    5.10   10.60
  13  -3  11    1.60   23.50
  13  -3  11  -10.90   12.00
 -15   3 -11    1.20    9.70
  15  -3  11   -0.80   24.00
  15  -3  11   28.40   13.50
  15  -3  11   -3.10   12.10
  17  -3  11   14.70   13.70
  22   2 -11    6.10   10.40
  22   2 -11   11.60    9.30
 -22  -2  11  -18.40   16.00
  20   2 -11   35.00   11.10
  20   2 -11   35.90   11.10
 -20  -2  11   42.20   17.10
  18   2 -11   26.20    9.90
  18   2 -11   22.10    8.90
 -18  -2  11   17.50   15.80
  16   2 -11   31.80   10.30
  16   2 -11   47.10   10.50
  16   2 -11   44.00   11.20
 -16  -2  11   57.79   17.70
 -16  -2  11   55.39   21.10
 -16  -2  11   39.60   15.20
  14   2 -11   27.00    9.20
  14   2 -11    4.70   13.30
  14   2 -11   36.60    9.20
  14   2 -11   20.40    9.40
 -14  -2  11   41.90   13.50
 -14  -2  11   21.40   13.70
  12   2 -11   34.20    9.10
  12   2 -11   25.40    9.40
  12   2 -11   52.99   10.40
  12   2 -11   21.70   12.80
 -12  -2  11   40.90   12.70
 -12  -2  11   35.00   13.10
  10   2 -11   23.30    7.80
  10   2 -11   29.10   15.00
  10   2 -11   47.40    9.50
  10   2 -11   23.40    9.40
  10   2 -11   24.60    7.90
 -10  -2  11   23.30   10.10
 -10  -2  11   22.70   12.10
 -10  -2  11   69.09   12.00
   8   2 -11   37.60    8.10
   8   2 -11   32.60    7.40
   8   2 -11   30.30   15.50
   8   2 -11   18.10    8.40
   8   2 -11   29.90    8.00
  -8  -2  11   22.70    9.00
  -8  -2  11   42.70   10.90
  -8  -2  11   33.00   11.20
   6   2 -11   11.90    6.20
   6   2 -11   10.00    7.10
   6   2 -11   31.30   14.30
   6   2 -11   10.50    7.40
   6   2 -11   23.70    6.90
  -6  -2  11   -1.40    8.70
  -6  -2  11   -5.80    8.60
  -6  -2  11   -1.40    8.90
  -6  -2  11    9.10    8.00
   4   2 -11   67.49   11.70
   4   2 -11   49.30    9.90
   4   2 -11   62.19   10.10
   4   2 -11   57.79   16.90
   4   2 -11   81.29   11.30
  -4  -2  11   60.39   11.40
  -4  -2  11   51.49   11.10
  -4  -2  11   92.09   18.10
  -4  -2  11   53.89   11.00
  -4  -2  11   65.09   11.70
   2   2 -11  236.18   27.60
   2   2 -11  206.68   26.00
   2   2 -11  249.28   27.70
   2   2 -11  209.98   26.20
  -2  -2  11  194.38   27.40
  -2  -2  11  227.18   27.50
  -2  -2  11  181.98   27.10
  -2  -2  11  229.28   31.40
   0   2 -11   82.59   20.10
   0  -2  11   65.59   18.30
  -2   2 -11  -11.60    7.20
  -2   2 -11    1.70    6.90
  -2   2 -11   13.40    7.60
  -2   2 -11   -5.50    5.80
   2  -2  11   14.00    6.50
   2  -2  11    1.60    7.70
   2  -2  11   17.80   15.60
   2  -2  11    0.30    8.30
  -4   2 -11   15.90    7.60
  -4   2 -11    3.20    7.90
  -4   2 -11   12.60    6.00
   4  -2  11   15.90    8.00
   4  -2  11    2.90   16.60
   4  -2  11   11.90    7.60
   4  -2  11   13.40    8.50
  -6   2 -11   84.09   13.30
  -6   2 -11   54.99   11.80
   6  -2  11   88.79   14.40
   6  -2  11  132.59   22.90
   6  -2  11   82.59   14.20
   6  -2  11   66.39   14.00
  -8   2 -11  145.39   19.10
   8  -2  11  110.09   18.70
   8  -2  11  132.69   20.10
 -10   2 -11   16.00   10.60
  10  -2  11   35.90   20.10
  10  -2  11    2.90    9.30
  10  -2  11   23.10   12.10
  12  -2  11   32.20   12.20
  12  -2  11   36.60   11.40
  12  -2  11   22.90   20.70
  14  -2  11    0.80   12.40
  14  -2  11   -0.60   19.80
  14  -2  11   -2.50   10.00
 -16   2 -11    0.60   10.10
  16  -2  11   -0.90   10.90
  16  -2  11    9.60   14.10
  16  -2  11   18.30   23.50
 -18   2 -11   26.80   13.20
  18  -2  11  -11.90   11.60
  18  -2  11   11.10   22.70
  18  -2  11   -3.20   13.50
  23   1 -11   15.40   11.00
  23   1 -11   -2.50   11.50
 -23  -1  11   -7.20   16.90
  21   1 -11   29.40   11.80
  21   1 -11   10.10   11.30
 -21  -1  11    3.30   15.60
  19   1 -11    7.50    9.60
  19   1 -11    1.70   10.30
 -19  -1  11    1.40   16.40
  17   1 -11   21.30   15.60
  17   1 -11   21.40   10.90
  17   1 -11   27.30   11.10
 -17  -1  11   13.00   14.50
  15   1 -11   34.40   10.20
  15   1 -11   44.20   11.70
  15   1 -11   25.10   11.90
  15   1 -11    8.70   16.40
 -15  -1  11   30.80   12.90
 -15  -1  11   49.99   14.10
  13   1 -11   33.50   16.30
  13   1 -11   19.70   10.50
  13   1 -11   23.00   11.20
  13   1 -11   24.10   10.20
 -13  -1  11   34.60   13.20
 -13  -1  11   60.69   18.30
 -13  -1  11   30.40   13.30
  11   1 -11   27.00   14.00
  11   1 -11   28.90    9.10
  11   1 -11    8.20    9.70
  11   1 -11   12.30    9.10
  11   1 -11   26.10    8.90
 -11  -1  11   16.40   10.60
 -11  -1  11   17.70   11.40
 -11  -1  11   29.80    9.80
   9   1 -11   37.60   15.00
   9   1 -11   49.90   10.50
   9   1 -11   41.80   10.10
   9   1 -11   38.20    9.30
   9   1 -11   35.20   10.00
  -9  -1  11   51.39   12.50
  -9  -1  11   30.30   11.40
  -9  -1  11   49.40   10.90
   7   1 -11    4.90    7.20
   7   1 -11   23.10    8.30
   7   1 -11    7.20    6.90
   7   1 -11   30.80   12.00
   7   1 -11    2.90    6.60
  -7  -1  11   -1.90    8.10
  -7  -1  11   -7.10    9.30
  -7  -1  11   -2.90    8.20
  -7  -1  11  -12.50    8.50
   5   1 -11  173.78   21.30
   5   1 -11  142.59   21.90
   5   1 -11  165.38   22.50
   5   1 -11  168.08   24.00
   5   1 -11  165.08   21.10
  -5  -1  11  154.78   22.50
  -5  -1  11  144.69   21.00
  -5  -1  11  187.88   22.00
  -5  -1  11  162.58   22.80
   3   1 -11  129.59   18.50
   3   1 -11  126.69   18.60
   3   1 -11  173.08   22.80
   3   1 -11  139.29   19.70
   3   1 -11  166.48   20.50
  -3  -1  11  111.79   17.90
  -3  -1  11  144.39   20.00
  -3  -1  11  118.29   18.00
  -3  -1  11  124.29   18.70
   1   1 -11  138.49   20.20
   1   1 -11  140.29   19.60
   1   1 -11  139.19   20.30
   1   1 -11  157.38   19.30
   1   1 -11  168.98   23.60
  -1  -1  11  109.49   18.20
  -1  -1  11  168.88   19.60
  -1  -1  11  142.19   19.10
  -1  -1  11  124.69   21.90
  -1   1 -11   60.29   11.40
  -1   1 -11   64.09   12.10
  -1   1 -11   64.59   11.50
  -1   1 -11   40.50   10.70
  -1   1 -11   85.59   17.00
   1  -1  11   65.69   11.90
   1  -1  11   54.09   11.60
   1  -1  11   92.59   16.60
  -3   1 -11   44.50   10.50
  -3   1 -11   51.89   11.10
  -3   1 -11   35.30   10.50
  -3   1 -11   81.79   19.50
   3  -1  11   41.50   11.30
   3  -1  11   62.39   10.90
   3  -1  11   90.69   17.10
   3  -1  11   44.80   10.30
  -5   1 -11   31.70   10.40
  -5   1 -11   51.59   10.70
  -5   1 -11   77.89   22.00
  -5   1 -11   35.60   11.00
   5  -1  11   43.00   10.40
   5  -1  11   69.09   16.60
   5  -1  11   43.20   11.00
   5  -1  11   47.50   10.30
  -7   1 -11  165.78   27.90
  -7   1 -11  234.08   35.60
  -7   1 -11  253.97   30.40
  -7   1 -11  213.98   28.90
   7  -1  11  278.87   32.00
   7  -1  11  186.78   28.50
   7  -1  11  206.38   28.30
   7  -1  11  179.28   28.60
  -9   1 -11   62.69   15.10
   9  -1  11  118.69   20.10
   9  -1  11   85.19   15.10
   9  -1  11   82.19   15.10
 -11   1 -11   -0.60    9.50
  11  -1  11    7.70    9.00
  11  -1  11   12.30   10.80
  11  -1  11   28.60   15.50
 -13   1 -11   26.10   11.30
  13  -1  11   14.80   10.10
  13  -1  11  -12.90   11.70
  13  -1  11   23.50   17.20
 -15   1 -11   54.49   15.50
  15  -1  11   10.80   11.10
  15  -1  11   43.10   17.10
  15  -1  11    2.00   12.40
 -17   1 -11    7.60   13.10
  17  -1  11  -10.30   10.10
  17  -1  11   15.80   16.00
  17  -1  11    2.60   12.50
 -19   1 -11   -8.90   15.50
  19  -1  11    5.60   14.50
  19  -1  11   -8.30   10.60
  19  -1  11    2.60   13.10
  24   0 -11   19.20   14.20
  24   0 -11   -4.80   11.10
 -24   0  11    7.70   17.70
  22   0 -11    8.90   11.20
  22   0 -11    8.60   12.70
 -22   0  11   10.30   16.30
  20   0 -11   11.80   12.50
  20   0 -11   20.10   12.80
 -20   0  11   21.80   15.10
 -20   0  11   30.50   18.30
  18   0 -11   20.30   10.80
  18   0 -11    4.90   11.60
 -18   0  11   16.80   13.50
  16   0 -11   -1.30    9.00
  16   0 -11    2.80    9.90
 -16   0  11    6.40   13.10
  14   0 -11   24.70   18.40
  14   0 -11   23.90   10.60
  14   0 -11   27.10    9.80
 -14   0  11   35.30   12.90
 -14   0  11   36.10   12.50
  12   0 -11    8.50    9.90
  12   0 -11   24.30   10.50
  12   0 -11   21.30    9.90
  12   0 -11   36.80    9.80
  12   0 -11   37.10   16.00
 -12   0  11   19.90   11.00
 -12   0  11   29.20   12.40
 -12   0  11   32.50   11.80
  10   0 -11   24.90   10.70
  10   0 -11   19.10    9.00
  10   0 -11   41.90   15.20
  10   0 -11   14.00    9.10
  10   0 -11   31.60    9.80
 -10   0  11   20.50   11.70
 -10   0  11   22.60   10.50
 -10   0  11   36.00   11.60
   8   0 -11   36.50   13.60
   8   0 -11   14.60    8.50
   8   0 -11   10.20    9.00
   8   0 -11    0.50    8.20
   8   0 -11   -7.50    8.30
  -8   0  11  -11.00    8.90
  -8   0  11   -2.30    9.50
  -8   0  11    4.10    8.20
   6   0 -11   -6.60    7.50
   6   0 -11    1.80   12.00
   6   0 -11    2.90    7.60
   6   0 -11   -2.60    7.10
   6   0 -11   -1.30    7.40
  -6   0  11    3.10    7.40
  -6   0  11   -5.60    8.50
  -6   0  11   -0.50    7.20
  -6   0  11    7.90    8.60
   4   0 -11  136.89   19.20
   4   0 -11  146.39   19.50
   4   0 -11  136.69   19.50
   4   0 -11  137.39   20.40
   4   0 -11  149.99   23.30
  -4   0  11  123.19   18.90
  -4   0  11  135.09   19.30
  -4   0  11  155.68   20.00
  -4   0  11  172.38   20.20
   2   0 -11  495.35   58.49
   2   0 -11  504.15   58.49
   2   0 -11  488.15   59.49
   2   0 -11  462.65   58.59
   2   0 -11  504.05   58.29
  -2   0  11  523.75   58.59
  -2   0  11  475.25   58.29
  -2   0  11  586.14   58.79
   0   0 -11  282.87   40.90
   0   0 -11  384.26   43.30
  -2   0 -11  165.38   24.20
  -2   0 -11  158.18   20.70
  -2   0 -11  171.58   23.30
  -2   0 -11  135.19   20.00
  -2   0 -11  120.09   19.90
   2   0  11  138.39   20.00
   2   0  11  165.58   20.90
   2   0  11  157.08   21.90
   2   0  11  161.98   22.00
  -4   0 -11  104.99   15.90
  -4   0 -11  133.29   21.80
  -4   0 -11   99.39   15.90
  -4   0 -11   75.19   14.60
   4   0  11  102.09   15.00
   4   0  11  100.79   14.80
   4   0  11  108.59   15.40
   4   0  11  100.29   17.90
  -6   0 -11   19.70    8.60
  -6   0 -11   16.70   17.50
  -6   0 -11    8.30    8.80
   6   0  11   23.00   11.80
   6   0  11   20.20    8.30
   6   0  11   13.90    7.80
   6   0  11   21.90    8.60
  -8   0 -11    8.60    9.40
  -8   0 -11   11.50    9.60
  -8   0 -11   17.50   11.70
   8   0  11   21.30    9.10
   8   0  11   41.30   10.80
   8   0  11   19.90    9.90
   8   0  11   46.30   13.70
 -10   0 -11   13.20   10.60
  10   0  11   12.40    8.90
  10   0  11    3.70   12.20
  10   0  11   23.10    9.80
 -12   0 -11  302.87   36.60
  12   0  11  228.78   34.30
  12   0  11  294.47   34.80
  12   0  11  288.97   35.30
 -14   0 -11   24.90   13.50
  14   0  11   -5.50   11.70
  14   0  11   18.10   13.10
  14   0  11    9.90   10.10
 -16   0 -11    5.20   13.70
  16   0  11   -0.60   11.50
  16   0  11    1.20   10.70
  16   0  11    2.60   10.10
 -18   0 -11   -2.20   14.50
  18   0  11    5.20   13.00
  18   0  11    5.30   11.10
  18   0  11    3.20   10.50
  23  -1 -11   17.50   12.50
  23  -1 -11   -0.10   13.10
 -23   1  11    2.60   15.40
  21  -1 -11   10.60   12.00
  21  -1 -11   19.90   14.00
 -21   1  11   -9.30   14.10
  19  -1 -11   12.40   11.10
  19  -1 -11   17.80   13.40
 -19   1  11  -12.70   12.20
 -19   1  11    2.60   20.00
  17  -1 -11   24.20   10.90
  17  -1 -11    9.80   11.90
 -17   1  11   19.30   13.20
 -17   1  11   39.20   19.20
  15  -1 -11   23.40   11.60
  15  -1 -11   36.20   11.10
 -15   1  11    9.50   13.00
  13  -1 -11   28.40   11.20
  13  -1 -11   24.20   11.60
  13  -1 -11   38.30   30.40
  13  -1 -11   37.50   12.00
 -13   1  11   34.50   14.90
 -13   1  11   46.50   12.90
  11  -1 -11   32.30   10.30
  11  -1 -11   23.30   10.30
  11  -1 -11   23.20   10.60
  11  -1 -11   30.70   10.90
  11  -1 -11   48.60   18.30
 -11   1  11   25.40   11.00
 -11   1  11   26.20   11.00
 -11   1  11   31.50   11.30
   9  -1 -11   57.49   12.10
   9  -1 -11   54.79   12.00
   9  -1 -11   51.19   11.20
   9  -1 -11   48.00   16.60
   9  -1 -11   47.10   11.50
  -9   1  11   45.90   12.40
  -9   1  11   37.30   11.60
  -9   1  11   45.50   12.10
   7  -1 -11   19.00   15.40
   7  -1 -11   -7.50    6.60
   7  -1 -11    5.70    8.20
   7  -1 -11    2.70    7.00
   7  -1 -11   -1.40    8.00
  -7   1  11   -1.60    8.30
  -7   1  11    5.20    9.60
  -7   1  11   -2.90    7.60
  -7   1  11  -16.40    8.30
  -7   1  11   18.00   16.30
   5  -1 -11  189.38   23.70
   5  -1 -11  192.78   27.70
   5  -1 -11  149.79   23.90
   5  -1 -11  168.58   23.10
   5  -1 -11  172.78   23.00
  -5   1  11  189.18   25.40
  -5   1  11  216.98   24.10
  -5   1  11  163.28   24.30
  -5   1  11  159.48   22.90
   3  -1 -11  147.49   21.80
   3  -1 -11  133.49   18.30
   3  -1 -11  138.49   19.30
   3  -1 -11  110.99   18.00
   3  -1 -11  128.59   18.60
  -3   1  11  128.39   18.40
  -3   1  11  132.59   18.70
  -3   1  11  126.49   18.60
  -3   1  11  138.99   18.50
   1  -1 -11  162.78   20.50
   1  -1 -11  149.59   20.10
   1  -1 -11  134.49   20.40
   1  -1 -11  133.09   20.70
   1  -1 -11  182.58   24.80
  -1   1  11  126.49   19.70
  -1   1  11  145.69   20.60
  -1  -1 -11   63.39   12.20
  -1  -1 -11   75.29   16.10
  -1  -1 -11   33.90   10.80
  -1  -1 -11   57.39   11.90
  -1  -1 -11   50.09   11.40
[truncated: 202,028 more chars]
